# Supplementary material for: Transcriptome analysis of dominant-negative Brd4 mutants identifies Brd4-specific target genes of small molecule inhibitor JQ1
Source: Sci Rep. 2017 May 10;7:1684. doi: 10.1038/s41598-017-01943-6 (PMC5431861; doi:10.1038/s41598-017-01943-6)
Supplement: Supplementary file 2 — Supplementary Table 1 [file 41598_2017_1943_MOESM2_ESM.xls]

## Sheet: joinedData_significant
ID	f3_limma	f3_limma.adjPValue	f3_edgeR	f3_edgeR.adjPValue	f3_DESeq2	f3_DESeq2.adjPValue	f3_median_log2FC	f9_limma	f9_limma.adjPValue	f9_edgeR	f9_edgeR.adjPValue	f9_DESeq2	f9_DESeq2.adjPValue	f9_median_log2FC	jq1_limma	jq1_limma.adjPValue	jq1_edgeR	jq1_edgeR.adjPValue	jq1_DESeq2	jq1_DESeq2.adjPValue	jq1_median_log2FC	regulationType	Brd4.f3	Brd4.f9	JQ1	name	type	source	chr	start	end	strand	exon_length	exon_number	transcript_ids
ENSG00000000419	-0.312503	0.0318628	-0.323849	0.0237122	-0.314457	0.0122139	-0.314457	-0.353406	0.0108953	-0.356297	0.00748364	-0.349755	0.00270916	-0.353406	NA	NA	NA	NA	NA	NA	NA	repressed	1	1	0	DPM1	protein_coding	ensembl_havana	chr20	50934867	50958555	-	1207	18	ENST00000371588:9;ENST00000371584:10;ENST00000413082:8;ENST00000371582:10;ENST00000466152:9;ENST00000494752:7
ENSG00000000457	0.482668	0.000233843	0.514325	7.08427e-05	0.508832	2.66222e-07	0.508832	0.39668	0.000565067	0.432418	0.00116831	0.424794	5.6224e-06	0.424794	0.529882	2.00068e-05	0.480059	0.000123398	0.477388	1.59361e-07	0.480059	induced	1	1	1	SCYL3	protein_coding	ensembl_havana	chr1	169849631	169894267	-	6883	21	ENST00000367770:13;ENST00000423670:12;ENST00000470238:11;ENST00000367771:13;ENST00000367772:14
ENSG00000000460	NA	NA	NA	NA	NA	NA	NA	NA	NA	NA	NA	NA	NA	NA	-1.09346	7.22874e-05	-1.16927	3.3995e-09	-1.14037	5.78703e-11	-1.14037	repressed	0	0	1	C1orf112	protein_coding	ensembl_havana	chr1	169662007	169854080	+	5967	45	ENST00000459772:23;ENST00000496973:6;ENST00000481744:7;ENST00000413811:23;ENST00000286031:24;ENST00000472795:6;ENST00000498289:29;ENST00000359326:25;ENST00000466580:8
ENSG00000000938	-1.48834	9.5525e-06	-1.5263	3.47894e-28	-1.48379	6.09732e-33	-1.48834	-1.47951	2.38094e-07	-1.54064	6.34352e-43	-1.52177	6.58192e-76	-1.52177	-1.76823	8.55806e-08	-1.78846	4.86227e-42	-1.7663	1.8877e-50	-1.76823	repressed	1	1	1	FGR	protein_coding	ensembl_havana	chr1	27612064	27635277	-	3474	24	ENST00000468038:3;ENST00000374004:11;ENST00000374003:13;ENST00000475472:3;ENST00000457296:9;ENST00000374005:13;ENST00000399173:13
ENSG00000001084	0.610025	0.000222581	0.625126	6.64095e-07	0.614723	5.24962e-09	0.614723	0.888451	9.00919e-06	0.900136	3.87684e-14	0.883002	8.88439e-21	0.888451	0.980678	4.96597e-07	0.941608	2.60639e-17	0.935366	3.9444e-26	0.941608	induced	1	1	1	GCLC	protein_coding	ensembl_havana	chr6	53497341	53616970	-	8463	41	ENST00000514004:6;ENST00000514373:2;ENST00000504353:5;ENST00000229416:16;ENST00000510837:5;ENST00000505294:5;ENST00000514933:6;ENST00000509541:10;ENST00000504525:5;ENST00000616923:15;ENST00000515580:2;ENST00000505197:4;ENST00000513939:5
ENSG00000001167	NA	NA	NA	NA	NA	NA	NA	NA	NA	NA	NA	NA	NA	NA	0.648444	7.93781e-06	0.602788	2.41886e-08	0.599529	1.17079e-12	0.602788	induced	0	0	1	NFYA	protein_coding	ensembl_havana	chr6	41072945	41099976	+	3811	12	ENST00000341376:10;ENST00000353205:9
ENSG00000001460	NA	NA	NA	NA	NA	NA	NA	0.393094	0.00456664	0.421755	0.00509755	0.412585	0.000399125	0.412585	NA	NA	NA	NA	NA	NA	NA	induced	0	1	0	STPG1	protein_coding	ensembl_havana	chr1	24356999	24416934	-	8511	31	ENST00000435187:3;ENST00000438866:4;ENST00000374409:9;ENST00000337248:9;ENST00000492753:2;ENST00000003583:8;ENST00000483261:2;ENST00000497384:6;ENST00000475760:2;ENST00000498488:3;ENST00000468303:10;ENST00000483528:4
ENSG00000001461	0.487521	0.00237949	0.500983	0.000331186	0.489786	8.12448e-05	0.489786	0.558248	0.00325625	0.58015	0.000169885	0.559176	5.17642e-05	0.559176	0.545183	0.000836129	0.506862	0.000213901	0.500683	5.37921e-05	0.506862	induced	1	1	1	NIPAL3	protein_coding	ensembl_havana	chr1	24415794	24472976	+	9404	26	ENST00000475663:3;ENST00000003912:13;ENST00000488155:2;ENST00000358028:8;ENST00000339255:12;ENST00000374399:12;ENST00000432012:5
ENSG00000001497	-0.771388	3.64459e-05	-0.77024	1.65039e-10	-0.754974	1.19747e-15	-0.77024	-0.524667	4.15008e-05	-0.529023	2.84258e-06	-0.523965	4.53869e-12	-0.524667	-0.741543	2.54124e-07	-0.783716	8.5946e-15	-0.779459	3.0169e-29	-0.779459	repressed	1	1	1	LAS1L	protein_coding	ensembl_havana	chrX	65512582	65534775	-	5589	20	ENST00000469091:2;ENST00000374811:14;ENST00000484069:13;ENST00000374804:12;ENST00000374807:13
ENSG00000001561	0.625033	0.000223723	0.662216	2.0586e-06	0.648613	1.24681e-08	0.648613	0.486557	0.00114463	0.525074	0.00030685	0.511695	6.49735e-06	0.511695	0.56171	0.000167927	0.513868	0.000195318	0.508255	3.8005e-06	0.513868	induced	1	1	1	ENPP4	protein_coding	ensembl_havana	chr6	46129993	46146699	+	4651	4	ENST00000321037:4
ENSG00000001629	0.723292	1.50489e-05	0.726907	1.83803e-10	0.719019	4.3236e-18	0.723292	0.562524	7.36427e-05	0.569939	1.05307e-06	0.560757	2.23731e-10	0.562524	1.00611	8.57388e-08	0.966903	1.24624e-20	0.961789	5.90184e-37	0.966903	induced	1	1	1	ANKIB1	protein_coding	ensembl_havana	chr7	92246234	92401384	+	7130	33	ENST00000439883:5;ENST00000265742:20;ENST00000442183:3;ENST00000486698:2;ENST00000422095:9;ENST00000465883:2;ENST00000413588:6
ENSG00000001631	0.39477	0.00645548	0.391207	0.00452441	0.383628	0.00125155	0.391207	0.305029	0.0347669	0.31608	0.0287422	0.305409	0.0200218	0.305409	NA	NA	NA	NA	NA	NA	NA	induced	1	1	0	KRIT1	protein_coding	ensembl_havana	chr7	92198969	92246166	-	6204	66	ENST00000340022:19;ENST00000440209:5;ENST00000425073:4;ENST00000486261:13;ENST00000445516:5;ENST00000458493:4;ENST00000394503:17;ENST00000452773:3;ENST00000425919:5;ENST00000422347:4;ENST00000394507:20;ENST00000458177:9;ENST00000444960:4;ENST00000433016:7;ENST00000611677:20;ENST00000475770:12;ENST00000454017:7;ENST00000489087:2;ENST00000394505:19;ENST00000466166:4;ENST00000470309:3;ENST0000041368…
ENSG00000002016	NA	NA	NA	NA	NA	NA	NA	NA	NA	NA	NA	NA	NA	NA	0.667687	1.36597e-05	0.616395	2.72619e-06	0.610224	3.02554e-09	0.616395	induced	0	0	1	RAD52	protein_coding	ensembl_havana	chr12	912077	990053	-	4190	58	ENST00000535376:4;ENST00000397230:5;ENST00000542785:6;ENST00000545967:6;ENST00000358495:12;ENST00000481052:11;ENST00000539046:13;ENST00000544742:4;ENST00000228345:11;ENST00000463750:10;ENST00000430095:12;ENST00000488642:12;ENST00000541619:5;ENST00000543912:10;ENST00000542297:2;ENST00000461568:12;ENST00000468231:14;ENST00000542584:6;ENST00000536177:9;ENST00000545564:7
ENSG00000002549	-0.259571	0.0043565	-0.302562	0.00541348	-0.298719	6.03357e-05	-0.298719	-0.164707	0.0434511	-0.246226	0.0312187	-0.245693	0.00132316	-0.245693	-0.507842	4.84365e-05	-0.561562	8.02958e-08	-0.558584	1.56222e-12	-0.558584	repressed	1	1	1	LAP3	protein_coding	ensembl_havana	chr4	17577192	17607972	+	3785	32	ENST00000508497:3;ENST00000513105:6;ENST00000618908:13;ENST00000508014:3;ENST00000226299:13;ENST00000507960:3;ENST00000606142:13;ENST00000509583:5;ENST00000504614:7;ENST00000503467:8;ENST00000512397:4
ENSG00000002586	NA	NA	NA	NA	NA	NA	NA	NA	NA	NA	NA	NA	NA	NA	-0.59386	0.0208562	-0.733333	0.000648263	-0.70779	0.000503632	-0.70779	repressed	0	0	1	CD99	protein_coding	ensembl_havana	chrX	2691179	2741309	+	3284	33	ENST00000482405:9;ENST00000381177:3;ENST00000381187:9;ENST00000497752:4;ENST00000623253:11;ENST00000624481:10;ENST00000482293:7;ENST00000449611:8;ENST00000381184:10;ENST00000381180:2;ENST00000611428:11;ENST00000381192:10
ENSG00000002822	-0.510614	0.00388616	-0.453855	0.00747856	-0.439992	0.00161673	-0.453855	NA	NA	NA	NA	NA	NA	NA	NA	NA	NA	NA	NA	NA	NA	repressed	1	0	0	MAD1L1	protein_coding	ensembl_havana	chr7	1815793	2233243	-	7230	53	ENST00000429779:4;ENST00000445959:7;ENST00000481633:2;ENST00000437877:3;ENST00000438959:6;ENST00000429625:6;ENST00000491858:3;ENST00000402746:17;ENST00000486340:4;ENST00000421113:3;ENST00000265854:17;ENST00000464742:3;ENST00000459731:3;ENST00000444373:5;ENST00000477172:2;ENST00000406869:19;ENST00000469871:5;ENST00000483165:2;ENST00000450235:6;ENST00000496548:2;ENST00000455998:4;ENST00000399654:19…
ENSG00000002834	0.474585	0.00130954	0.405942	0.000680716	0.400447	8.12967e-05	0.405942	0.374438	0.00418826	0.284409	0.0221328	0.279388	0.00328213	0.284409	NA	NA	NA	NA	NA	NA	NA	induced	1	1	0	LASP1	protein_coding	ensembl_havana	chr17	38869859	38921770	+	7061	23	ENST00000419929:6;ENST00000443937:8;ENST00000433206:6;ENST00000585841:6;ENST00000435347:8;ENST00000581485:4;ENST00000579123:2;ENST00000584106:4;ENST00000318008:7
ENSG00000002919	-1.08261	0.000177212	-1.08563	3.2935e-11	-1.04067	7.29879e-12	-1.08261	-1.05724	0.0001076	-1.06475	6.77321e-11	-1.01824	3.2207e-11	-1.05724	-1.35936	5.32129e-06	-1.42344	6.13281e-21	-1.39791	1.20103e-22	-1.39791	repressed	1	1	1	SNX11	protein_coding	ensembl_havana	chr17	48103357	48123074	+	3606	33	ENST00000393405:8;ENST00000359238:7;ENST00000578861:7;ENST00000582481:5;ENST00000577310:2;ENST00000580875:2;ENST00000581298:6;ENST00000581705:7;ENST00000583320:8;ENST00000580219:7;ENST00000582104:7;ENST00000452859:5;ENST00000584335:8
ENSG00000003056	-0.219451	0.0153266	-0.261996	0.0192261	-0.257847	0.00082584	-0.257847	NA	NA	NA	NA	NA	NA	NA	NA	NA	NA	NA	NA	NA	NA	repressed	1	0	0	M6PR	protein_coding	ensembl_havana	chr12	8940363	8949955	-	3777	34	ENST00000543258:5;ENST00000543159:2;ENST00000544193:2;ENST00000544245:4;ENST00000540837:3;ENST00000536844:5;ENST00000543845:4;ENST00000543834:3;ENST00000000412:7;ENST00000541507:5;ENST00000537621:3;ENST00000539143:3;ENST00000543704:4
ENSG00000003147	-1.08609	0.0353763	-1.12999	0.00445906	-0.900029	0.00533686	-1.08609	-1.20849	0.0113153	-1.21355	0.000878033	-0.986971	0.000999133	-1.20849	-2.2614	0.000758912	-2.64923	1.21232e-10	-2.29731	4.74337e-10	-2.29731	repressed	1	1	1	ICA1	protein_coding	ensembl_havana	chr7	8113184	8262687	-	4891	49	ENST00000455539:15;ENST00000446305:4;ENST00000402384:14;ENST00000265577:14;ENST00000470696:3;ENST00000490041:2;ENST00000401396:14;ENST00000422063:14;ENST00000339809:9;ENST00000457755:6;ENST00000476942:2;ENST00000447326:6;ENST00000396675:14;ENST00000430867:6;ENST00000406470:14;ENST00000317367:8;ENST00000486677:2;ENST00000407906:8
ENSG00000003393	0.294128	0.014266	0.32463	0.0253661	0.31894	0.00648119	0.31894	0.360928	0.00427294	0.388809	0.00823952	0.379423	0.000727542	0.379423	0.612996	0.000135003	0.573945	3.07674e-05	0.56769	6.46633e-07	0.573945	induced	1	1	1	ALS2	protein_coding	ensembl_havana	chr2	201700554	201781189	-	10384	57	ENST00000483703:4;ENST00000494017:5;ENST00000264276:34;ENST00000482891:23;ENST00000462747:4;ENST00000482789:11;ENST00000467448:4;ENST00000439495:26;ENST00000496244:5;ENST00000409632:5;ENST00000410052:5;ENST00000489440:7
ENSG00000003400	2.17403	0.000413912	2.14233	1.72572e-08	1.68198	1.897e-07	2.14233	NA	NA	NA	NA	NA	NA	NA	NA	NA	NA	NA	NA	NA	NA	induced	1	0	0	CASP10	protein_coding	ensembl_havana	chr2	201182881	201229406	+	7598	34	ENST00000471191:3;ENST00000485408:2;ENST00000492363:8;ENST00000484926:2;ENST00000460140:7;ENST00000448480:8;ENST00000272879:10;ENST00000346817:8;ENST00000438843:6;ENST00000360132:9;ENST00000286186:10;ENST00000313728:8;ENST00000374650:6
ENSG00000003402	-0.504704	0.0120309	-0.518471	0.00168689	-0.49704	0.00115706	-0.504704	-0.523712	0.00612979	-0.529345	0.000788367	-0.509839	0.000588588	-0.523712	-0.73546	0.00206415	-0.770397	1.88111e-05	-0.749887	1.97843e-05	-0.749887	repressed	1	1	1	CFLAR	protein_coding	ensembl_havana	chr2	201116104	201176687	+	22529	58	ENST00000490965:2;ENST00000417748:3;ENST00000425030:2;ENST00000342795:9;ENST00000461820:4;ENST00000470178:4;ENST00000341222:6;ENST00000461422:4;ENST00000494258:4;ENST00000470664:2;ENST00000309955:10;ENST00000341582:8;ENST00000462763:6;ENST00000479953:8;ENST00000443227:9;ENST00000457277:9;ENST00000460961:2;ENST00000441224:3;ENST00000439154:10;ENST00000340870:6;ENST00000433445:2;ENST00000440180:5;E…
ENSG00000003509	NA	NA	NA	NA	NA	NA	NA	NA	NA	NA	NA	NA	NA	NA	-0.18473	0.0125801	-0.22854	0.0454227	-0.226523	0.0056242	-0.226523	repressed	0	0	1	NDUFAF7	protein_coding	ensembl_havana	chr2	37231631	37253403	+	3651	36	ENST00000336237:8;ENST00000469831:5;ENST00000416653:5;ENST00000474154:9;ENST00000439218:8;ENST00000002125:10;ENST00000432075:5;ENST00000483999:6;ENST00000455230:9;ENST00000431821:7;ENST00000441905:3;ENST00000419278:5;ENST00000474257:5
ENSG00000003756	0.563756	5.24068e-05	0.514064	1.2985e-06	0.510263	1.41912e-11	0.514064	0.539114	0.000274812	0.466694	6.40323e-05	0.459052	2.04437e-07	0.466694	1.00097	8.85274e-08	0.96198	4.50978e-23	0.958123	2.03117e-41	0.96198	induced	1	1	1	RBM5	protein_coding	ensembl_havana	chr3	50088908	50119021	+	10368	78	ENST00000441305:5;ENST00000462025:3;ENST00000461242:2;ENST00000496179:8;ENST00000469838:5;ENST00000494360:5;ENST00000347869:25;ENST00000474470:2;ENST00000492472:4;ENST00000417905:4;ENST00000433556:5;ENST00000489437:6;ENST00000395174:10;ENST00000492430:4;ENST00000471995:3;ENST00000493993:2;ENST00000404526:7;ENST00000438369:6;ENST00000479275:2;ENST00000475128:5;ENST00000464087:25;ENST00000474818:8;…
ENSG00000004139	-1.1036	0.000159279	-1.04062	3.65559e-08	-0.989999	2.40632e-09	-1.04062	-0.729073	0.000142621	-0.689929	1.25327e-05	-0.67212	9.09389e-08	-0.689929	-0.777053	0.000121042	-0.848073	8.42137e-08	-0.833727	1.27235e-09	-0.833727	repressed	1	1	1	SARM1	protein_coding	ensembl_havana	chr17	28364356	28404049	+	11137	29	ENST00000577870:4;ENST00000585482:9;ENST00000582323:5;ENST00000580711:3;ENST00000578128:5;ENST00000579593:3;ENST00000585453:6;ENST00000379061:11
ENSG00000004142	-0.640069	7.75011e-05	-0.667006	3.3018e-09	-0.65613	3.56039e-14	-0.65613	-0.527572	6.61462e-05	-0.584066	3.79937e-08	-0.579302	5.66135e-16	-0.579302	-0.41826	0.000157452	-0.476052	2.4297e-06	-0.473028	5.70327e-11	-0.473028	repressed	1	1	1	POLDIP2	protein_coding	ensembl_havana	chr17	28347177	28357522	-	2121	14	ENST00000618887:11;ENST00000540200:11
ENSG00000004455	-0.807881	2.94014e-05	-0.893869	8.01635e-15	-0.878723	1.45414e-20	-0.878723	-0.563425	2.69389e-05	-0.70059	3.27736e-10	-0.693456	1.82234e-18	-0.693456	-0.753124	2.45663e-07	-0.816361	7.33655e-18	-0.813167	5.94015e-41	-0.813167	repressed	1	1	1	AK2	protein_coding	ensembl_havana	chr1	33007940	33080996	-	5727	36	ENST00000491241:4;ENST00000548559:5;ENST00000550338:7;ENST00000626911:2;ENST00000480134:5;ENST00000629371:6;ENST00000551979:2;ENST00000487289:5;ENST00000548033:6;ENST00000354858:6;ENST00000469238:3;ENST00000373449:7;ENST00000482191:2;ENST00000467905:8;ENST00000466029:2
ENSG00000004468	NA	NA	-0.278475	0.0220767	-0.272616	0.00757366	-0.275545	-0.425922	0.00148489	-0.564054	5.96451e-06	-0.554928	2.79746e-08	-0.554928	0.294326	0.00453997	NA	NA	0.19054	0.0349645	0.242433	inconsistent	0	0	0	CD38	protein_coding	ensembl_havana	chr4	15778275	15853230	+	6855	17	ENST00000226279:8;ENST00000510674:6;ENST00000506191:2;ENST00000502843:7;ENST00000511430:3
ENSG00000004478	-0.442145	0.000376658	-0.547097	2.53449e-07	-0.539614	9.05977e-12	-0.539614	-0.298338	0.00766085	-0.443042	0.000139234	-0.438963	8.48641e-08	-0.438963	-0.907537	3.72041e-07	-0.965969	1.43866e-21	-0.961559	2.00074e-37	-0.961559	repressed	1	1	1	FKBP4	protein_coding	ensembl_havana	chr12	2794953	2805423	+	5180	23	ENST00000540260:2;ENST00000001008:10;ENST00000539181:2;ENST00000630279:2;ENST00000544366:2;ENST00000543769:3;ENST00000543037:4;ENST00000538622:3
ENSG00000004487	NA	NA	NA	NA	NA	NA	NA	NA	NA	NA	NA	NA	NA	NA	0.224924	0.00173181	0.195211	0.0427674	0.194614	0.000379754	0.195211	induced	0	0	1	KDM1A	protein_coding	ensembl_havana	chr1	23019448	23083689	+	5435	31	ENST00000494920:6;ENST00000400181:21;ENST00000602503:1;ENST00000465864:5;ENST00000481879:3;ENST00000356634:19
ENSG00000004534	0.293896	0.000484563	0.23377	0.0238559	0.232784	7.77391e-05	0.23377	NA	NA	NA	NA	NA	NA	NA	0.412842	3.20243e-06	0.373193	4.09114e-05	0.372155	3.31226e-14	0.373193	induced	1	0	1	RBM6	protein_coding	ensembl_havana	chr3	49940007	50100045	+	7302	65	ENST00000443081:21;ENST00000441115:17;ENST00000491874:3;ENST00000434592:21;ENST00000422955:19;ENST00000466247:2;ENST00000483350:5;ENST00000266022:21;ENST00000425608:8;ENST00000438912:7;ENST00000464013:5;ENST00000478026:3;ENST00000421682:5;ENST00000433811:3;ENST00000488807:3;ENST00000442092:17;ENST00000419610:16;ENST00000493652:2;ENST00000454079:20;ENST00000446471:5
ENSG00000004700	NA	NA	NA	NA	NA	NA	NA	0.314974	0.0307907	0.322405	0.027978	0.31132	0.0197133	0.314974	NA	NA	NA	NA	NA	NA	NA	induced	0	1	0	RECQL	protein_coding	ensembl_havana	chr12	21468911	21501669	-	3778	29	ENST00000421138:16;ENST00000314748:7;ENST00000539672:5;ENST00000536240:4;ENST00000444129:15;ENST00000536964:4;ENST00000396093:7;ENST00000542432:5
ENSG00000004766	NA	NA	NA	NA	NA	NA	NA	0.346835	0.0262214	0.387917	0.0157264	0.373542	0.00681353	0.373542	NA	NA	NA	NA	NA	NA	NA	induced	0	1	0	VPS50	protein_coding	ensembl_havana	chr7	93232340	93361121	+	9454	69	ENST00000477572:5;ENST00000474412:7;ENST00000438395:7;ENST00000305866:28;ENST00000436177:7;ENST00000443443:3;ENST00000476413:5;ENST00000544910:29;ENST00000480943:4;ENST00000484954:5;ENST00000251739:12;ENST00000441602:27;ENST00000495039:3;ENST00000477935:6;ENST00000458530:8;ENST00000467326:4;ENST00000485140:2;ENST00000458707:13;ENST00000471188:20;ENST00000485994:6
ENSG00000004779	-0.494126	9.53207e-05	-0.567561	2.29253e-08	-0.560907	3.36775e-16	-0.560907	-0.444158	7.9831e-05	-0.548671	2.39518e-07	-0.546551	7.181e-18	-0.546551	-0.496179	4.25488e-05	-0.53298	1.13761e-07	-0.5305	2.31933e-13	-0.5305	repressed	1	1	1	NDUFAB1	protein_coding	ensembl_havana	chr16	23581002	23596356	-	1600	14	ENST00000484769:6;ENST00000562133:4;ENST00000007516:5;ENST00000567761:4;ENST00000570319:4
ENSG00000004866	-0.298239	0.00617972	-0.290596	0.0218	-0.283986	0.00288929	-0.290596	NA	NA	NA	NA	NA	NA	NA	-0.329992	0.00150556	-0.356562	0.00248063	-0.353887	7.4118e-05	-0.353887	repressed	1	0	1	ST7	protein_coding	ensembl_havana	chr7	116953238	117230103	+	6742	63	ENST00000393449:16;ENST00000393444:15;ENST00000323984:16;ENST00000446490:13;ENST00000420755:6;ENST00000443979:7;ENST00000265437:16;ENST00000393446:14;ENST00000477742:5;ENST00000422922:15;ENST00000619382:1;ENST00000465133:7;ENST00000485394:4;ENST00000465641:7;ENST00000464020:3;ENST00000462544:3;ENST00000434836:3;ENST00000393443:16;ENST00000543837:10;ENST00000421345:3;ENST00000490039:14;ENST0000039…
ENSG00000004897	-0.363624	0.0049806	-0.437795	0.00037181	-0.428024	7.99356e-05	-0.428024	NA	NA	NA	NA	NA	NA	NA	NA	NA	NA	NA	NA	NA	NA	repressed	1	0	0	CDC27	protein_coding	ensembl_havana	chr17	47117703	47189422	-	6824	56	ENST00000531206:19;ENST00000571643:6;ENST00000533415:18;ENST00000527547:19;ENST00000573550:6;ENST00000573502:5;ENST00000570740:3;ENST00000532575:6;ENST00000528147:2;ENST00000532893:5;ENST00000525495:11;ENST00000528748:7;ENST00000570818:5;ENST00000575483:7;ENST00000576484:4;ENST00000575830:4;ENST00000574304:6;ENST00000066544:19;ENST00000526866:12
ENSG00000004961	-0.268773	0.00867913	-0.263384	0.0362646	-0.257426	0.00534	-0.263384	-0.392923	0.00152185	-0.366324	0.00343856	-0.363435	0.000163136	-0.366324	-0.495599	3.84482e-05	-0.520818	6.12118e-06	-0.519248	7.46193e-10	-0.519248	repressed	1	1	1	HCCS	protein_coding	ensembl_havana	chrX	11111301	11123078	+	2335	10	ENST00000321143:7;ENST00000380763:7;ENST00000380762:7
ENSG00000004975	0.327319	0.0185111	0.367317	0.0116778	0.358689	0.00429652	0.358689	NA	NA	NA	NA	NA	NA	NA	0.309727	0.00703518	NA	NA	0.257854	0.0176693	0.283791	induced	1	0	1	DVL2	protein_coding	ensembl_havana	chr17	7225341	7234545	-	5350	47	ENST00000576439:5;ENST00000575458:15;ENST00000574143:10;ENST00000576840:4;ENST00000574591:3;ENST00000575086:7;ENST00000575756:10;ENST00000005340:15;ENST00000572285:4;ENST00000576949:3;ENST00000576285:4;ENST00000573354:3;ENST00000571745:2;ENST00000577154:2;ENST00000574642:6
ENSG00000005007	-0.385567	0.00345591	-0.379431	0.00330064	-0.371664	0.00027657	-0.379431	-0.396118	0.00180542	-0.392019	0.00144597	-0.385239	6.6641e-05	-0.392019	NA	NA	NA	NA	NA	NA	NA	repressed	1	1	0	UPF1	protein_coding	ensembl_havana	chr19	18831938	18868236	+	8600	48	ENST00000600012:5;ENST00000600310:4;ENST00000599848:24;ENST00000600689:5;ENST00000601981:5;ENST00000596842:9;ENST00000598209:4;ENST00000598471:4;ENST00000601689:4;ENST00000262803:24;ENST00000594243:2;ENST00000600868:4;ENST00000594504:3
ENSG00000005020	0.9715	0.000385013	0.922261	3.30785e-08	0.882967	3.77964e-08	0.922261	0.850811	0.000623564	0.805426	1.20482e-06	0.764786	2.2035e-06	0.805426	NA	NA	NA	NA	NA	NA	NA	induced	1	1	0	SKAP2	protein_coding	ensembl_havana	chr7	26667062	26995239	-	5520	29	ENST00000495802:7;ENST00000489977:7;ENST00000490456:5;ENST00000432747:7;ENST00000468712:7;ENST00000345317:13;ENST00000487720:5;ENST00000481204:4;ENST00000497511:5
ENSG00000005022	NA	NA	-0.268817	0.00575086	-0.266226	9.00049e-08	-0.267522	NA	NA	NA	NA	NA	NA	NA	0.230515	0.00262083	NA	NA	0.164089	0.00411856	0.197302	inconsistent	0	0	0	SLC25A5	protein_coding	ensembl_havana	chrX	119468400	119471319	+	1500	10	ENST00000475354:2;ENST00000317881:4;ENST00000463551:2;ENST00000460013:4
ENSG00000005059	0.535194	0.000189626	0.526306	6.21672e-06	0.519652	2.08268e-08	0.526306	NA	NA	NA	NA	NA	NA	NA	NA	NA	NA	NA	NA	NA	NA	induced	1	0	0	CCDC109B	protein_coding	ensembl_havana	chr4	109560205	109688726	+	3566	17	ENST00000472310:5;ENST00000452915:6;ENST00000494604:2;ENST00000394650:8;ENST00000515114:3
ENSG00000005075	-0.305784	0.00816503	-0.341855	0.00389753	-0.334884	0.000335428	-0.334884	-0.338688	0.0127041	-0.383115	0.00253263	-0.377001	0.000347335	-0.377001	NA	NA	NA	NA	NA	NA	NA	repressed	1	1	0	POLR2J	protein_coding	ensembl_havana	chr7	102473118	102478907	-	1355	6	ENST00000292614:4;ENST00000393794:3
ENSG00000005100	-0.893651	5.77835e-05	-0.910696	2.2268e-12	-0.889123	4.42545e-15	-0.893651	-0.650637	0.000132936	-0.688094	1.74322e-08	-0.675425	8.55839e-11	-0.675425	-0.941427	3.34057e-07	-0.98148	3.04845e-22	-0.976883	1.09679e-37	-0.976883	repressed	1	1	1	DHX33	protein_coding	ensembl_havana	chr17	5440912	5469060	-	5872	19	ENST00000433302:8;ENST00000572490:11;ENST00000225296:12;ENST00000574023:11;ENST00000575153:9
ENSG00000005156	-0.694136	7.44555e-05	-0.668553	1.65388e-07	-0.655062	2.62655e-10	-0.668553	-0.41383	0.00189789	-0.380234	0.00399197	-0.37472	0.000379631	-0.380234	-0.388364	0.00135177	-0.406655	0.00123355	-0.402987	8.23056e-05	-0.402987	repressed	1	1	1	LIG3	protein_coding	ensembl_havana	chr17	34980494	35009743	+	12919	54	ENST00000592244:2;ENST00000586435:3;ENST00000378526:20;ENST00000586058:5;ENST00000585370:3;ENST00000586119:6;ENST00000590181:4;ENST00000586407:4;ENST00000592690:4;ENST00000588109:4;ENST00000585941:9;ENST00000590630:7;ENST00000262327:20;ENST00000588713:2;ENST00000593099:6;ENST00000585740:7
ENSG00000005175	0.370972	0.011415	0.358051	0.0105683	0.350541	0.00518575	0.358051	0.409539	0.0191645	0.417217	0.00792211	0.400524	0.00676748	0.409539	0.330974	0.00875584	0.288901	0.0250874	0.28584	0.0130988	0.288901	induced	1	1	1	RPAP3	protein_coding	ensembl_havana	chr12	47661249	47706061	-	5381	29	ENST00000548296:2;ENST00000432584:16;ENST00000380650:16;ENST00000547706:3;ENST00000005386:17;ENST00000548211:2;ENST00000551293:3
ENSG00000005187	NA	NA	NA	NA	NA	NA	NA	0.695359	0.00147174	0.771298	0.00105786	0.716662	0.000277813	0.716662	-0.5349	0.024176	-0.721071	0.0110717	-0.680808	0.00978588	-0.680808	inconsistent	0	0	0	ACSM3	protein_coding	ensembl_havana	chr16	20610243	20797581	+	7822	46	ENST00000568235:5;ENST00000614721:2;ENST00000567387:8;ENST00000569141:5;ENST00000563914:6;ENST00000561499:3;ENST00000567711:3;ENST00000564701:3;ENST00000501740:5;ENST00000561584:4;ENST00000289416:14;ENST00000561795:4;ENST00000440284:9;ENST00000567006:2;ENST00000562251:14
ENSG00000005189	NA	NA	NA	NA	NA	NA	NA	NA	NA	0.419459	0.0382673	0.39547	0.0263477	0.407464	NA	NA	NA	NA	NA	NA	NA	induced	0	1	0	AC004381.6	protein_coding	ensembl_havana	chr16	20806429	20849668	+	4114	56	ENST00000566993:19;ENST00000563045:2;ENST00000568334:3;ENST00000568501:6;ENST00000568476:6;ENST00000568647:6;ENST00000567297:7;ENST00000563068:3;ENST00000566518:9;ENST00000568894:6;ENST00000564200:7;ENST00000568046:4;ENST00000566276:8;ENST00000561474:6;ENST00000563617:7;ENST00000565340:7;ENST00000261377:20;ENST00000348433:19;ENST00000564274:20
ENSG00000005194	-0.514445	0.000509069	-0.527789	1.18118e-05	-0.517521	1.01231e-07	-0.517521	-0.541059	2.42821e-05	-0.577864	3.87353e-08	-0.572568	2.87981e-17	-0.572568	-0.701548	2.02627e-06	-0.745973	3.32072e-13	-0.741063	1.44811e-23	-0.741063	repressed	1	1	1	CIAPIN1	protein_coding	ensembl_havana	chr16	57428169	57447528	-	3509	38	ENST00000567751:5;ENST00000569246:6;ENST00000570000:7;ENST00000394391:9;ENST00000569370:8;ENST00000563561:2;ENST00000566284:4;ENST00000567518:9;ENST00000565961:7;ENST00000564885:2;ENST00000569979:6;ENST00000568940:8;ENST00000565368:7;ENST00000563341:4;ENST00000565786:7
ENSG00000005206	NA	NA	NA	NA	NA	NA	NA	NA	NA	NA	NA	NA	NA	NA	0.581576	0.0069195	0.464012	0.039849	0.450169	0.023617	0.464012	induced	0	0	1	SPPL2B	protein_coding	ensembl_havana	chr19	2328615	2354806	+	7130	46	ENST00000618220:8;ENST00000612623:6;ENST00000585725:2;ENST00000614794:9;ENST00000586111:2;ENST00000586332:4;ENST00000593243:5;ENST00000587851:2;ENST00000589515:7;ENST00000610743:15;ENST00000622308:5;ENST00000614784:3;ENST00000621568:9;ENST00000613503:15
ENSG00000005238	1.02707	0.00021107	1.09388	1.2328e-07	1.03151	1.67258e-08	1.03151	0.53788	0.0121028	0.593215	0.0108547	0.55249	0.00481945	0.55249	0.910417	0.000110319	0.823588	2.99754e-05	0.803832	2.91578e-06	0.823588	induced	1	1	1	FAM214B	protein_coding	ensembl_havana	chr9	35104112	35116341	-	6409	24	ENST00000378566:10;ENST00000378561:8;ENST00000378557:9;ENST00000605392:2;ENST00000322813:9;ENST00000488109:9;ENST00000603301:9;ENST00000605104:2;ENST00000605244:9
ENSG00000005249	0.748127	7.14351e-05	0.731133	4.59213e-09	0.717704	3.85847e-11	0.731133	1.25333	1.04607e-05	1.23829	3.05157e-18	1.19506	3.01989e-19	1.23829	0.925007	2.51733e-06	0.881591	2.13121e-13	0.873221	2.85204e-17	0.881591	induced	1	1	1	PRKAR2B	protein_coding	ensembl_havana	chr7	107044649	107161811	+	4318	14	ENST00000393613:5;ENST00000265717:11;ENST00000488792:5
ENSG00000005302	0.533853	0.00014077	0.559141	3.92761e-06	0.549877	5.88265e-09	0.549877	0.439314	0.000171821	0.466956	8.0363e-05	0.459113	7.54318e-08	0.459113	0.279342	0.000900007	0.234729	0.0484442	0.232737	0.00513102	0.234729	induced	1	1	1	MSL3	protein_coding	ensembl_havana	chrX	11758159	11775753	+	6496	43	ENST00000380691:4;ENST00000380693:12;ENST00000483645:5;ENST00000476743:6;ENST00000467141:2;ENST00000468149:12;ENST00000398527:13;ENST00000478462:3;ENST00000361672:12;ENST00000421368:7;ENST00000473380:2;ENST00000380692:9;ENST00000494268:7;ENST00000337339:9;ENST00000473806:4;ENST00000312196:13;ENST00000482871:5
ENSG00000005339	0.471729	0.00201826	0.446759	0.00045793	0.438904	8.19132e-05	0.446759	0.677496	0.000705045	0.629533	7.57979e-06	0.609871	1.76574e-06	0.629533	0.567702	0.000439867	0.521795	4.54507e-05	0.515989	9.34015e-06	0.521795	induced	1	1	1	CREBBP	protein_coding	ensembl_havana	chr16	3725054	3880726	-	15160	55	ENST00000575237:2;ENST00000634839:2;ENST00000382070:30;ENST00000572569:3;ENST00000572134:5;ENST00000573517:7;ENST00000571826:4;ENST00000573672:3;ENST00000576720:5;ENST00000570939:23;ENST00000574740:3;ENST00000571763:3;ENST00000262367:31
ENSG00000005436	NA	NA	NA	NA	NA	NA	NA	NA	NA	NA	NA	NA	NA	NA	-0.294554	0.0132719	-0.346688	0.0119066	-0.344206	0.00199625	-0.344206	repressed	0	0	1	GCFC2	protein_coding	ensembl_havana	chr2	75652000	75710989	-	5465	38	ENST00000409857:17;ENST00000470503:3;ENST00000486016:3;ENST00000427862:6;ENST00000442309:4;ENST00000492826:2;ENST00000470285:3;ENST00000472230:17;ENST00000470197:13;ENST00000541687:16;ENST00000321027:17
ENSG00000005448	NA	NA	NA	NA	NA	NA	NA	NA	NA	NA	NA	NA	NA	NA	-0.371387	0.0167876	-0.444056	0.00790293	-0.436451	0.00278688	-0.436451	repressed	0	0	1	WDR54	protein_coding	ensembl_havana	chr2	74421678	74425755	+	2860	31	ENST00000475328:2;ENST00000482880:6;ENST00000348227:10;ENST00000480089:10;ENST00000469321:8;ENST00000409791:9;ENST00000469932:3;ENST00000461531:8;ENST00000468778:6;ENST00000493982:4;ENST00000482605:3;ENST00000465134:7;ENST00000426787:5
ENSG00000005469	0.477374	0.0133644	0.549466	0.00825116	0.521564	0.00332892	0.521564	0.796482	7.04078e-05	0.859256	6.81935e-07	0.826385	1.57033e-09	0.826385	NA	NA	NA	NA	NA	NA	NA	induced	1	1	0	CROT	protein_coding	ensembl_havana	chr7	87345681	87399795	+	4979	31	ENST00000469785:2;ENST00000479014:4;ENST00000419147:19;ENST00000442291:17;ENST00000488850:3;ENST00000331536:18;ENST00000412227:4
ENSG00000005483	0.577086	0.000188054	0.531292	6.36944e-06	0.524471	5.49109e-08	0.531292	NA	NA	NA	NA	NA	NA	NA	NA	NA	NA	NA	NA	NA	NA	induced	1	0	0	KMT2E	protein_coding	ensembl_havana	chr7	105014179	105114361	+	9233	69	ENST00000496191:2;ENST00000495267:7;ENST00000311117:27;ENST00000334884:26;ENST00000334914:24;ENST00000482560:14;ENST00000478079:5;ENST00000478990:10;ENST00000473063:3;ENST00000622386:15;ENST00000485619:2;ENST00000480368:5;ENST00000474203:6;ENST00000476671:15;ENST00000468607:2;ENST00000479838:2;ENST00000257745:26
ENSG00000005486	0.302987	0.046124	0.309923	0.0323085	0.302965	0.0223572	0.302987	NA	NA	NA	NA	NA	NA	NA	0.843541	7.13109e-06	0.798445	1.85646e-11	0.791457	1.44427e-14	0.798445	induced	1	0	1	RHBDD2	protein_coding	ensembl_havana	chr7	75842602	75888926	+	2441	20	ENST00000454791:5;ENST00000467406:2;ENST00000006777:4;ENST00000318622:5;ENST00000428119:3;ENST00000466232:3;ENST00000476218:2;ENST00000468304:3;ENST00000468644:3
ENSG00000005700	NA	NA	NA	NA	NA	NA	NA	NA	NA	NA	NA	NA	NA	NA	-0.311352	0.000232586	-0.343184	0.00117048	-0.3424	1.48254e-06	-0.3424	repressed	0	0	1	IBTK	protein_coding	ensembl_havana	chr6	82169983	82247754	-	8722	47	ENST00000503631:27;ENST00000610980:28;ENST00000503400:29;ENST00000510291:28;ENST00000445419:13;ENST00000369751:24;ENST00000508381:2;ENST00000471036:7;ENST00000306270:29;ENST00000505222:26
ENSG00000005801	NA	NA	NA	NA	NA	NA	NA	NA	NA	NA	NA	NA	NA	NA	-0.729423	4.6735e-06	-0.766625	9.14798e-12	-0.760847	1.63851e-16	-0.760847	repressed	0	0	1	ZNF195	protein_coding	ensembl_havana	chr11	3339261	3379222	-	5709	69	ENST00000526540:4;ENST00000528410:6;ENST00000533036:6;ENST00000618467:5;ENST00000005082:5;ENST00000527386:5;ENST00000620374:7;ENST00000526501:6;ENST00000427810:5;ENST00000529085:4;ENST00000524857:6;ENST00000529678:5;ENST00000529789:3;ENST00000529228:4;ENST00000343338:5;ENST00000525502:4;ENST00000528218:7;ENST00000525313:5;ENST00000530643:6;ENST00000532539:5;ENST00000438262:6;ENST00000526601:6;ENS…
ENSG00000005810	NA	NA	NA	NA	NA	NA	NA	NA	NA	NA	NA	NA	NA	NA	0.358949	0.000495181	0.300602	0.00285674	0.299576	2.36161e-05	0.300602	induced	0	0	1	MYCBP2	protein_coding	ensembl_havana	chr13	77044655	77327050	-	15945	111	ENST00000474882:4;ENST00000544440:83;ENST00000357337:84;ENST00000612956:7;ENST00000482517:5;ENST00000485061:4;ENST00000498073:8;ENST00000429715:22;ENST00000486679:3;ENST00000491491:2;ENST00000462987:3;ENST00000466564:2
ENSG00000005812	0.642844	7.20641e-05	0.67555	1.49826e-07	0.663394	5.01959e-11	0.663394	0.836372	4.64522e-06	0.859902	1.46412e-12	0.844769	1.39154e-20	0.844769	0.735894	6.89007e-06	0.690884	3.5974e-08	0.684828	3.44705e-12	0.690884	induced	1	1	1	FBXL3	protein_coding	ensembl_havana	chr13	76992598	77027195	-	7082	16	ENST00000485797:2;ENST00000472949:2;ENST00000355619:5;ENST00000417323:5;ENST00000477982:3;ENST00000470210:2
ENSG00000005844	NA	NA	NA	NA	NA	NA	NA	NA	NA	NA	NA	NA	NA	NA	-1.66358	5.23801e-06	-1.74273	1.02464e-17	-1.69518	4.16824e-21	-1.69518	repressed	0	0	1	ITGAL	protein_coding	ensembl_havana	chr16	30472658	30523185	+	6472	72	ENST00000568987:3;ENST00000564935:4;ENST00000563615:7;ENST00000564118:6;ENST00000565348:5;ENST00000433423:13;ENST00000562020:3;ENST00000569725:4;ENST00000568012:5;ENST00000358164:29;ENST00000562652:3;ENST00000565864:5;ENST00000566149:3;ENST00000566267:6;ENST00000569570:4;ENST00000562857:7;ENST00000564632:2;ENST00000356798:31;ENST00000568926:5
ENSG00000005882	NA	NA	NA	NA	NA	NA	NA	NA	NA	NA	NA	NA	NA	NA	-0.58434	0.00700898	-0.670651	0.000170112	-0.655701	7.74951e-05	-0.655701	repressed	0	0	1	PDK2	protein_coding	ensembl_havana	chr17	50094737	50112152	+	5481	39	ENST00000503614:9;ENST00000505440:6;ENST00000512238:5;ENST00000503076:3;ENST00000506647:4;ENST00000503176:11;ENST00000505897:4;ENST00000508960:2;ENST00000512204:5;ENST00000506242:4;ENST00000511026:2;ENST00000508030:5;ENST00000614357:11;ENST00000515040:6;ENST00000510219:7;ENST00000007708:12
ENSG00000005889	NA	NA	NA	NA	NA	NA	NA	NA	NA	NA	NA	NA	NA	NA	0.34862	0.000657728	0.311132	0.00486889	0.309002	0.000240057	0.311132	induced	0	0	1	ZFX	protein_coding	ensembl_havana	chrX	24149173	24216255	+	9037	33	ENST00000539115:6;ENST00000474385:4;ENST00000459724:4;ENST00000480195:3;ENST00000379188:9;ENST00000338565:6;ENST00000419690:4;ENST00000304543:10;ENST00000497813:3;ENST00000379177:11;ENST00000428571:3
ENSG00000005893	1.09593	1.38696e-05	1.06032	1.34261e-17	1.03941	4.48358e-21	1.06032	0.826603	7.66131e-06	0.772526	5.41353e-11	0.757444	2.74195e-15	0.772526	0.912849	1.04881e-06	0.863227	7.25872e-15	0.856582	1.91686e-20	0.863227	induced	1	1	1	LAMP2	protein_coding	ensembl_havana	chrX	120427827	120469365	-	5526	15	ENST00000486593:7;ENST00000371335:9;ENST00000434600:9;ENST00000200639:9
ENSG00000006007	0.696822	8.76557e-05	0.543209	2.05225e-06	0.535669	4.72995e-08	0.543209	0.685294	5.3429e-05	0.521286	1.58743e-05	0.51204	2.78672e-08	0.521286	0.595066	0.000108649	0.510567	1.23571e-05	0.506101	7.35868e-07	0.510567	induced	1	1	1	GDE1	protein_coding	ensembl_havana	chr16	19501689	19522145	-	4416	16	ENST00000569773:4;ENST00000563645:2;ENST00000353258:6;ENST00000569899:4;ENST00000564172:6
ENSG00000006015	NA	NA	NA	NA	NA	NA	NA	NA	NA	NA	NA	NA	NA	NA	0.996026	1.59967e-05	0.890834	1.45376e-05	0.869319	1.14918e-06	0.890834	induced	0	0	1	C19orf60	protein_coding	ensembl_havana	chr19	18588685	18592336	+	3370	19	ENST00000595077:1;ENST00000595490:3;ENST00000450195:5;ENST00000601736:4;ENST00000600997:3;ENST00000358607:5;ENST00000597371:4;ENST00000598375:4
ENSG00000006025	NA	NA	NA	NA	NA	NA	NA	NA	NA	NA	NA	NA	NA	NA	0.742501	0.00015231	0.660873	7.37426e-05	0.649989	8.04323e-06	0.660873	induced	0	0	1	OSBPL7	protein_coding	ensembl_havana	chr17	47807372	47821834	-	6572	50	ENST00000613735:16;ENST00000583167:11;ENST00000580226:4;ENST00000579728:22;ENST00000007414:23;ENST00000580808:3;ENST00000585051:3;ENST00000584698:6;ENST00000580140:12;ENST00000392507:24;ENST00000578461:4
ENSG00000006062	NA	NA	NA	NA	NA	NA	NA	-0.331731	0.0340085	NA	NA	-0.310441	0.0273227	-0.321086	NA	NA	NA	NA	NA	NA	NA	repressed	0	1	0	MAP3K14	protein_coding	ensembl_havana	chr17	45263121	45317040	-	5852	25	ENST00000586644:2;ENST00000617331:5;ENST00000376926:15;ENST00000344686:16;ENST00000592267:8
ENSG00000006125	0.575331	0.00158095	0.483017	0.000205853	0.473042	8.73928e-05	0.483017	0.345047	0.0124328	NA	NA	0.23012	0.0462113	0.287583	0.290139	0.0265158	0.253586	0.0458354	0.251262	0.0272328	0.253586	induced	1	1	1	AP2B1	protein_coding	ensembl_havana	chr17	35578046	35726409	+	7587	58	ENST00000590538:6;ENST00000616784:14;ENST00000618940:22;ENST00000612035:15;ENST00000619183:11;ENST00000587805:3;ENST00000614600:15;ENST00000620039:22;ENST00000589774:5;ENST00000621668:15;ENST00000588093:4;ENST00000590432:5;ENST00000592167:5;ENST00000616681:22;ENST00000591610:5;ENST00000588116:8;ENST00000593014:5;ENST00000591561:4;ENST00000612116:15;ENST00000621914:21;ENST00000628168:3;ENST0000061…
ENSG00000006194	-0.549878	0.00549726	-0.506445	0.0163175	-0.480583	0.00678901	-0.506445	NA	NA	NA	NA	NA	NA	NA	NA	NA	NA	NA	NA	NA	NA	repressed	1	0	0	ZNF263	protein_coding	ensembl_havana	chr16	3263800	3301401	+	6945	21	ENST00000575823:3;ENST00000219069:6;ENST00000574253:2;ENST00000572748:2;ENST00000574674:3;ENST00000573578:3;ENST00000538765:2;ENST00000575332:2
ENSG00000006432	0.316019	0.0210967	NA	NA	0.354927	0.0244423	0.335473	0.380441	0.0108727	0.44084	0.0208441	0.424273	0.00380397	0.424273	0.387938	0.00983913	NA	NA	0.306484	0.0495564	0.347211	induced	1	1	1	MAP3K9	protein_coding	ensembl_havana	chr14	70722526	70809534	-	12386	26	ENST00000611979:11;ENST00000553414:11;ENST00000554024:2;ENST00000555993:13;ENST00000554146:12;ENST00000554752:12;ENST00000381250:11
ENSG00000006451	NA	NA	NA	NA	NA	NA	NA	0.324957	0.0096377	0.29932	0.0180241	0.292404	0.00479145	0.29932	0.39756	0.000271486	0.353016	0.00100248	0.351723	1.48916e-05	0.353016	induced	0	1	1	RALA	protein_coding	ensembl_havana	chr7	39623483	39708124	+	3665	14	ENST00000468201:3;ENST00000436179:3;ENST00000434466:5;ENST00000466491:2;ENST00000005257:5
ENSG00000006459	1.61873	5.45654e-06	1.6645	1.10278e-24	1.61166	3.59259e-32	1.61873	1.26777	2.44277e-06	1.30443	2.53704e-16	1.26568	3.93948e-24	1.26777	1.51194	1.10063e-06	1.47175	4.03511e-19	1.4448	2.06498e-23	1.47175	induced	1	1	1	KDM7A	protein_coding	ensembl_havana	chr7	140084746	140177035	-	9430	25	ENST00000478996:2;ENST00000472616:13;ENST00000397560:20
ENSG00000006530	-0.46603	0.000846585	-0.456958	0.0003447	-0.446931	1.44887e-05	-0.456958	NA	NA	NA	NA	NA	NA	NA	NA	NA	NA	NA	NA	NA	NA	repressed	1	0	0	AGK	protein_coding	ensembl_havana	chr7	141551189	141655244	+	6547	37	ENST00000494053:3;ENST00000465241:7;ENST00000496273:5;ENST00000492693:3;ENST00000473247:17;ENST00000473884:8;ENST00000495028:5;ENST00000494688:13;ENST00000629555:15;ENST00000355413:16;ENST00000496784:3
ENSG00000006576	0.470719	0.000766633	0.491093	0.000111845	0.483142	4.21342e-06	0.483142	0.328483	0.0299365	0.383754	0.0115001	0.370299	0.00613972	0.370299	0.27057	0.00829849	NA	NA	0.227758	0.0222992	0.249164	induced	1	1	1	PHTF2	protein_coding	ensembl_havana	chr7	77798792	77957503	+	8646	40	ENST00000422959:19;ENST00000454592:8;ENST00000415251:9;ENST00000248550:19;ENST00000479515:5;ENST00000468351:2;ENST00000416283:20;ENST00000450574:9;ENST00000470215:6;ENST00000424760:12;ENST00000307305:18;ENST00000275575:17
ENSG00000006607	NA	NA	NA	NA	NA	NA	NA	NA	NA	NA	NA	NA	NA	NA	0.457972	0.000106806	0.403627	0.000146278	0.402149	9.41292e-07	0.403627	induced	0	0	1	FARP2	protein_coding	ensembl_havana	chr2	241356243	241494841	+	14413	74	ENST00000627550:18;ENST00000473510:2;ENST00000470617:6;ENST00000422951:3;ENST00000412332:3;ENST00000445489:2;ENST00000464142:3;ENST00000413432:4;ENST00000471447:5;ENST00000476799:3;ENST00000485051:5;ENST00000473082:4;ENST00000373287:18;ENST00000491425:5;ENST00000479427:3;ENST00000264042:27;ENST00000478489:6;ENST00000496470:2;ENST00000492868:3;ENST00000418082:5;ENST00000467260:4;ENST00000444371:5;…
ENSG00000006625	-0.519024	0.00701427	-0.505526	0.00120086	-0.487395	0.000682891	-0.505526	-0.436913	0.00295946	-0.416481	0.0020774	-0.40846	0.000368421	-0.416481	-0.885591	6.1128e-05	-0.933415	8.96193e-11	-0.918667	8.49372e-12	-0.918667	repressed	1	1	1	GGCT	protein_coding	ensembl_havana	chr7	30496621	30504844	-	1597	17	ENST00000447901:4;ENST00000409144:2;ENST00000005374:3;ENST00000426081:4;ENST00000409436:4;ENST00000440082:3;ENST00000275428:4;ENST00000409390:4
ENSG00000006652	0.258752	0.0261604	0.269841	0.0442794	0.265233	0.0156151	0.265233	1.14165	5.5688e-07	1.11903	5.78987e-24	1.10269	4.9786e-42	1.11903	0.785611	4.84051e-05	0.75833	3.35433e-09	0.74972	1.10886e-10	0.75833	induced	1	1	1	IFRD1	protein_coding	ensembl_havana	chr7	112422968	112481017	+	7489	44	ENST00000462155:4;ENST00000429071:4;ENST00000470441:3;ENST00000466459:5;ENST00000417662:2;ENST00000486688:4;ENST00000440625:5;ENST00000621379:12;ENST00000443101:4;ENST00000005558:13;ENST00000432734:3;ENST00000421296:5;ENST00000445335:3;ENST00000535603:12;ENST00000403825:12;ENST00000489994:4;ENST00000476927:5
ENSG00000006695	-0.615381	2.455e-05	-0.614531	2.16417e-08	-0.607998	1.83771e-15	-0.614531	-0.581685	1.00034e-05	-0.583326	9.95957e-08	-0.578375	1.58469e-16	-0.581685	-0.801744	5.99887e-07	-0.836424	2.906e-15	-0.832048	4.00783e-27	-0.832048	repressed	1	1	1	COX10	protein_coding	ensembl_havana	chr17	14069496	14208677	+	3172	12	ENST00000429152:3;ENST00000580561:6;ENST00000581931:6;ENST00000261643:7
ENSG00000006712	NA	NA	NA	NA	NA	NA	NA	0.274208	0.0114106	0.245376	0.0381154	0.241752	0.00491958	0.245376	0.209888	0.00707868	NA	NA	0.164879	0.0257878	0.187383	induced	0	1	1	PAF1	protein_coding	ensembl_havana	chr19	39385852	39391195	-	2668	26	ENST00000416728:13;ENST00000221265:14;ENST00000598127:2;ENST00000595564:13;ENST00000597365:3;ENST00000595797:5;ENST00000598594:2;ENST00000595379:2
ENSG00000006715	1.1541	1.22077e-05	1.12007	5.71306e-18	1.0959	1.27337e-21	1.12007	0.991651	5.32724e-06	0.950336	2.24729e-15	0.929999	7.81623e-20	0.950336	0.829815	1.38266e-05	0.778242	7.26265e-10	0.770247	5.12765e-12	0.778242	induced	1	1	1	VPS41	protein_coding	ensembl_havana	chr7	38722963	38932394	-	7801	56	ENST00000310301:29;ENST00000485955:2;ENST00000490924:2;ENST00000457055:6;ENST00000439468:4;ENST00000413141:6;ENST00000395969:28;ENST00000418457:7;ENST00000466017:6;ENST00000448833:8;ENST00000265745:10;ENST00000482217:7;ENST00000462429:3;ENST00000414632:7
ENSG00000006740	0.303795	0.0425105	0.376985	0.0356201	0.363823	0.0147725	0.363823	NA	NA	NA	NA	NA	NA	NA	NA	NA	NA	NA	NA	NA	NA	induced	1	0	0	ARHGAP44	protein_coding	ensembl_havana	chr17	12789539	12991643	+	9281	40	ENST00000262444:22;ENST00000584974:1;ENST00000379672:21;ENST00000581437:2;ENST00000340825:20;ENST00000616670:8;ENST00000583608:5;ENST00000538915:5;ENST00000580768:20;ENST00000544416:18;ENST00000578087:4;ENST00000578442:7
ENSG00000006744	-0.754513	0.000114336	-0.756728	3.49298e-09	-0.739071	1.9078e-11	-0.754513	-0.572731	7.7237e-05	-0.584874	3.99008e-07	-0.577599	7.79953e-11	-0.577599	-0.676176	5.95863e-06	-0.715484	2.31891e-11	-0.710747	1.75926e-18	-0.710747	repressed	1	1	1	ELAC2	protein_coding	ensembl_havana	chr17	12992391	13018187	-	6345	66	ENST00000476042:4;ENST00000480891:16;ENST00000578104:3;ENST00000491478:6;ENST00000484122:22;ENST00000426905:23;ENST00000578991:4;ENST00000578071:6;ENST00000580504:9;ENST00000465825:9;ENST00000446899:10;ENST00000584650:19;ENST00000609345:12;ENST00000492559:6;ENST00000609101:12;ENST00000609757:7;ENST00000338034:24;ENST00000395962:24;ENST00000583371:7;ENST00000487229:13;ENST00000581499:7
ENSG00000006757	-0.410158	0.00104101	-0.385111	0.00277848	-0.376203	0.000189176	-0.385111	NA	NA	NA	NA	NA	NA	NA	0.210075	0.0088764	NA	NA	0.179717	0.0271564	0.194896	inconsistent	0	0	0	PNPLA4	protein_coding	ensembl_havana	chrX	7898247	7927739	-	3441	11	ENST00000444736:7;ENST00000537427:6;ENST00000381042:7;ENST00000442940:6
ENSG00000006831	0.249911	0.00919205	NA	NA	0.217397	0.0090797	0.233654	0.317581	0.0145002	0.268732	0.0338958	0.262883	0.00969903	0.268732	0.566299	3.94995e-06	0.520034	1.45291e-07	0.518075	1.78576e-14	0.520034	induced	1	1	1	ADIPOR2	protein_coding	ensembl_havana	chr12	1688574	1788678	+	5878	21	ENST00000540974:3;ENST00000537190:2;ENST00000535774:3;ENST00000537545:3;ENST00000543456:3;ENST00000357103:8;ENST00000544470:2
ENSG00000007047	0.770712	0.000292938	0.826682	1.32754e-07	0.800729	7.23595e-09	0.800729	NA	NA	NA	NA	NA	NA	NA	0.694493	2.93858e-05	0.631263	3.75508e-06	0.625758	2.1834e-08	0.631263	induced	1	0	1	MARK4	protein_coding	ensembl_havana	chr19	45079288	45305283	+	6668	37	ENST00000587566:7;ENST00000300843:18;ENST00000588533:6;ENST00000588621:9;ENST00000592207:6;ENST00000622871:4;ENST00000592762:4;ENST00000590897:3;ENST00000620044:7;ENST00000590909:6;ENST00000262891:17
ENSG00000007080	-0.78686	9.31401e-05	-0.784228	1.99897e-09	-0.766823	1.59256e-12	-0.784228	-0.736213	4.72069e-05	-0.736427	1.68114e-09	-0.723351	5.29877e-13	-0.736213	-0.66859	2.39558e-05	-0.713146	6.33872e-10	-0.707054	8.93457e-14	-0.707054	repressed	1	1	1	CCDC124	protein_coding	ensembl_havana	chr19	17933016	17943991	+	1660	11	ENST00000602080:2;ENST00000597436:5;ENST00000596123:3;ENST00000445755:5
ENSG00000007129	0.984345	0.00432707	0.972431	0.00175675	0.842315	0.00226953	0.972431	NA	NA	NA	NA	NA	NA	NA	1.23183	0.00402895	0.97638	0.00377916	0.894639	0.0043026	0.97638	induced	1	0	1	CEACAM21	protein_coding	ensembl_havana	chr19	41549518	41586844	+	1964	20	ENST00000618577:3;ENST00000407170:8;ENST00000457737:7;ENST00000187608:7;ENST00000482870:6;ENST00000401445:7;ENST00000632983:6
ENSG00000007168	0.432526	9.02603e-05	0.360017	0.000549583	0.35821	2.74486e-07	0.360017	0.438	0.000447053	0.344549	0.00293838	0.338529	8.25669e-05	0.344549	0.731987	4.19077e-07	0.68249	2.03204e-12	0.679406	4.92185e-24	0.68249	induced	1	1	1	PAFAH1B1	protein_coding	ensembl_havana	chr17	2593210	2685615	+	8127	40	ENST00000575477:4;ENST00000574816:4;ENST00000610190:2;ENST00000574213:2;ENST00000397193:7;ENST00000576586:5;ENST00000572915:8;ENST00000571495:4;ENST00000609078:4;ENST00000397195:11;ENST00000574468:5;ENST00000571289:2;ENST00000570400:5
ENSG00000007202	-0.266393	0.00725609	-0.33995	0.00134132	-0.334685	1.39577e-05	-0.334685	-0.46291	0.000650615	-0.551672	2.95102e-06	-0.544415	1.07649e-09	-0.544415	-0.281656	0.00143181	-0.321443	0.00113334	-0.319636	2.83421e-06	-0.319636	repressed	1	1	1	KIAA0100	protein_coding	ensembl_havana	chr17	28614440	28645454	-	9235	72	ENST00000582901:3;ENST00000577417:9;ENST00000579924:4;ENST00000580882:11;ENST00000582417:3;ENST00000544884:39;ENST00000577580:4;ENST00000581064:2;ENST00000583860:3;ENST00000580395:3;ENST00000583403:8;ENST00000581267:5;ENST00000528896:39;ENST00000579253:2;ENST00000389003:39;ENST00000577261:6
ENSG00000007255	-0.708322	0.00137914	-0.665392	0.000812479	-0.632405	0.000186482	-0.665392	-0.578662	0.000715421	-0.539008	0.00265633	-0.518871	0.000319762	-0.539008	NA	NA	NA	NA	NA	NA	NA	repressed	1	1	0	TRAPPC6A	protein_coding	ensembl_havana	chr19	45162928	45178237	-	933	12	ENST00000006275:6;ENST00000592647:5;ENST00000587818:3;ENST00000585934:6;ENST00000588062:5
ENSG00000007312	-1.13988	4.92813e-05	-1.17207	5.5722e-16	-1.13545	6.71506e-18	-1.13988	-0.80473	3.05474e-05	-0.888354	2.76621e-13	-0.871957	8.36331e-18	-0.871957	-1.07105	2.07853e-05	-1.0995	6.55206e-15	-1.08262	7.33249e-16	-1.08262	repressed	1	1	1	CD79B	protein_coding	ensembl_havana	chr17	63928740	63932354	-	2080	15	ENST00000558969:2;ENST00000583260:1;ENST00000559358:4;ENST00000349817:5;ENST00000392795:6;ENST00000006750:6
ENSG00000007376	-0.923889	0.000584939	-0.880391	0.000305124	-0.810484	0.000132319	-0.880391	-0.820787	0.000619642	-0.738712	0.00215994	-0.687266	0.000541028	-0.738712	-0.592685	0.00293188	-0.685595	0.00169532	-0.663356	0.00066411	-0.663356	repressed	1	1	1	RPUSD1	protein_coding	ensembl_havana	chr16	784974	788397	-	2769	27	ENST00000565809:5;ENST00000569601:6;ENST00000007264:6;ENST00000565377:6;ENST00000567114:5;ENST00000565503:5;ENST00000563560:5;ENST00000562070:3;ENST00000561734:5;ENST00000567283:6
ENSG00000007392	NA	NA	NA	NA	NA	NA	NA	NA	NA	NA	NA	NA	NA	NA	0.729053	3.52192e-06	0.68948	9.33254e-09	0.684756	2.05898e-13	0.68948	induced	0	0	1	LUC7L	protein_coding	ensembl_havana	chr16	188969	229463	-	6176	47	ENST00000464711:8;ENST00000397780:8;ENST00000430864:6;ENST00000419516:10;ENST00000494545:2;ENST00000397783:10;ENST00000426094:10;ENST00000490762:11;ENST00000428363:4;ENST00000418978:11;ENST00000293872:10;ENST00000442701:3;ENST00000429378:5;ENST00000468732:3;ENST00000495349:6;ENST00000629543:11;ENST00000467552:2;ENST00000337351:9;ENST00000469109:2;ENST00000443357:5;ENST00000494366:4
ENSG00000007520	-1.00823	0.000449733	-0.95761	1.83694e-05	-0.893761	3.6884e-06	-0.95761	-1.01227	6.57785e-05	-0.940412	4.3359e-06	-0.891712	1.31168e-07	-0.940412	-0.737043	0.000466406	-0.815454	3.29799e-05	-0.795562	3.43179e-06	-0.795562	repressed	1	1	1	TSR3	protein_coding	ensembl_havana	chr16	1349240	1351911	-	1243	8	ENST00000007390:6;ENST00000566296:4
ENSG00000007541	NA	NA	NA	NA	NA	NA	NA	NA	NA	NA	NA	NA	NA	NA	0.861433	0.000825429	0.675871	0.0139007	0.643802	0.00937099	0.675871	induced	0	0	1	PIGQ	protein_coding	ensembl_havana	chr16	566995	584136	+	6404	46	ENST00000476438:2;ENST00000321878:11;ENST00000540241:4;ENST00000409527:12;ENST00000293874:3;ENST00000439574:3;ENST00000470411:3;ENST00000544860:3;ENST00000443147:12;ENST00000480424:5;ENST00000635205:5;ENST00000537901:2;ENST00000634341:1;ENST00000420990:8;ENST00000540548:2;ENST00000026218:10;ENST00000422307:4
ENSG00000007923	-0.886387	4.55118e-05	-0.898074	2.11847e-12	-0.878129	1.31942e-15	-0.886387	-0.639319	2.02309e-05	-0.686464	2.31846e-10	-0.67987	4.92145e-18	-0.67987	-0.723868	1.49348e-06	-0.767309	1.85255e-14	-0.762886	3.17153e-26	-0.762886	repressed	1	1	1	DNAJC11	protein_coding	ensembl_havana	chr1	6634168	6701924	-	5083	37	ENST00000294401:15;ENST00000460594:5;ENST00000465508:7;ENST00000377577:16;ENST00000472414:6;ENST00000485073:5;ENST00000465911:4;ENST00000451196:8;ENST00000473993:7;ENST00000469318:4;ENST00000426784:8
ENSG00000007968	-0.927783	0.0014513	-0.879424	7.90808e-06	-0.82774	5.93863e-06	-0.879424	-1.44396	1.73849e-05	-1.39641	4.05815e-16	-1.33551	1.54549e-18	-1.39641	-3.82114	4.11671e-07	-3.87676	3.20319e-56	-3.6874	2.74314e-57	-3.82114	repressed	1	1	1	E2F2	protein_coding	ensembl_havana	chr1	23506430	23531220	-	5457	9	ENST00000361729:7;ENST00000487237:2
ENSG00000008083	0.633271	0.00358232	0.679205	0.00149454	0.644085	0.000415898	0.644085	0.696494	0.00172599	0.783594	0.000165405	0.738433	1.89445e-05	0.738433	1.08413	9.00401e-06	1.01485	1.50743e-08	0.995628	2.217e-11	1.01485	induced	1	1	1	JARID2	protein_coding	ensembl_havana	chr6	15246296	15522040	+	6015	23	ENST00000397311:18;ENST00000341776:18;ENST00000474854:6
ENSG00000008086	0.530348	0.00293583	0.518613	0.00018437	0.506132	6.61287e-05	0.518613	0.499847	0.00483932	0.478927	0.000952267	0.4637	0.000375265	0.478927	0.491732	0.00258205	0.450207	0.000932618	0.44442	0.000399753	0.450207	induced	1	1	1	CDKL5	protein_coding	ensembl_havana	chrX	18425583	18653629	+	15642	37	ENST00000379989:22;ENST00000623364:7;ENST00000623610:1;ENST00000624700:5;ENST00000463994:16;ENST00000624953:3;ENST00000623535:17;ENST00000379996:21
ENSG00000008130	-0.303278	0.018109	-0.325419	0.00901492	-0.318526	0.0021739	-0.318526	-0.497901	0.000380375	-0.54121	3.72531e-06	-0.533972	6.86662e-09	-0.533972	NA	NA	NA	NA	NA	NA	NA	repressed	1	1	0	NADK	protein_coding	ensembl_havana	chr1	1751232	1780457	-	5570	46	ENST00000497615:2;ENST00000341991:12;ENST00000469045:8;ENST00000497747:3;ENST00000341426:12;ENST00000460602:4;ENST00000480542:3;ENST00000342348:10;ENST00000489538:5;ENST00000378625:14;ENST00000497186:7;ENST00000498806:3;ENST00000480499:4;ENST00000492845:6;ENST00000477235:6;ENST00000464373:3;ENST00000492768:5
ENSG00000008256	NA	NA	NA	NA	NA	NA	NA	0.394796	0.0153245	0.310248	0.0340802	0.299954	0.0218233	0.310248	0.510371	0.00512581	0.460823	0.00148076	0.453375	0.001238	0.460823	induced	0	1	1	CYTH3	protein_coding	ensembl_havana	chr7	6161776	6272644	-	5808	28	ENST00000491641:3;ENST00000481329:2;ENST00000466543:2;ENST00000478541:3;ENST00000396741:13;ENST00000461891:6;ENST00000465320:3;ENST00000488964:5;ENST00000350796:13;ENST00000482460:5;ENST00000495176:3
ENSG00000008277	0.995018	1.90057e-05	1.03605	2.67564e-12	1.00956	3.34928e-16	1.00956	0.940051	1.22401e-05	0.980663	3.81346e-11	0.952687	9.86342e-16	0.952687	0.465539	0.00109367	0.398541	0.00980832	0.392499	0.00220435	0.398541	induced	1	1	1	ADAM22	protein_coding	ensembl_havana	chr7	87934143	88202889	+	12199	54	ENST00000398201:29;ENST00000476330:2;ENST00000413139:9;ENST00000398203:27;ENST00000398204:30;ENST00000426930:11;ENST00000265727:31;ENST00000412441:7;ENST00000478920:7;ENST00000398209:31;ENST00000439864:11
ENSG00000008282	NA	NA	NA	NA	NA	NA	NA	NA	NA	-0.355474	0.0121212	-0.347334	0.00526384	-0.351404	-0.401203	0.00210491	-0.454324	0.000154534	-0.450307	2.21056e-05	-0.450307	repressed	0	1	1	SYPL1	protein_coding	ensembl_havana	chr7	106090503	106112576	-	2804	20	ENST00000470347:6;ENST00000634737:6;ENST00000460770:2;ENST00000011473:6;ENST00000455385:5;ENST00000483448:2;ENST00000464029:4
ENSG00000008294	0.625967	4.10726e-05	0.573473	1.94777e-07	0.567881	1.4766e-11	0.573473	0.962669	6.54216e-07	0.880366	7.24148e-17	0.869707	9.18702e-34	0.880366	1.12077	8.84727e-08	1.08109	2.32522e-24	1.07441	5.79796e-39	1.08109	induced	1	1	1	SPAG9	protein_coding	ensembl_havana	chr17	50962174	51120865	-	11963	73	ENST00000514205:2;ENST00000510283:27;ENST00000506483:3;ENST00000509724:2;ENST00000505279:30;ENST00000511987:3;ENST00000505173:19;ENST00000511312:3;ENST00000513746:6;ENST00000513906:5;ENST00000511795:8;ENST00000515685:3;ENST00000357122:29;ENST00000618113:29;ENST00000513827:4;ENST00000502329:3;ENST00000513547:7;ENST00000262013:30;ENST00000510855:4;ENST00000576492:6;ENST00000514613:19;ENST0000050650…
ENSG00000008300	NA	NA	NA	NA	NA	NA	NA	NA	NA	NA	NA	NA	NA	NA	0.752213	0.00049383	0.65577	0.000952247	0.640149	0.000278624	0.65577	induced	0	0	1	CELSR3	protein_coding	ensembl_havana	chr3	48636469	48662915	-	13873	42	ENST00000461362:8;ENST00000164024:35;ENST00000498057:4;ENST00000470999:3
ENSG00000008324	NA	NA	NA	NA	NA	NA	NA	-0.397914	0.00904843	-0.378271	0.0118369	-0.370359	0.00327166	-0.378271	-0.638114	0.000764815	-0.688031	6.60684e-06	-0.677738	5.87776e-07	-0.677738	repressed	0	1	1	SS18L2	protein_coding	ensembl_havana	chr3	42581840	42595114	+	1301	8	ENST00000474941:2;ENST00000447630:4;ENST00000011691:3
ENSG00000008382	NA	NA	NA	NA	NA	NA	NA	-0.703262	0.00574567	-0.618662	0.0385615	-0.550866	0.028769	-0.618662	NA	NA	NA	NA	NA	NA	NA	repressed	0	1	0	MPND	protein_coding	ensembl_havana	chr19	4343527	4360086	+	2049	28	ENST00000601877:3;ENST00000599840:13;ENST00000359935:11;ENST00000262966:12;ENST00000596722:11;ENST00000594716:12;ENST00000594162:4;ENST00000597036:12
ENSG00000008513	0.701869	0.00693915	0.746987	0.00173526	0.692556	0.0010364	0.701869	NA	NA	NA	NA	NA	NA	NA	-0.83544	0.0136208	-0.894374	0.00287516	-0.833627	0.00337504	-0.83544	inconsistent	0	0	0	ST3GAL1	protein_coding	ensembl_havana	chr8	133454848	133571940	-	8729	40	ENST00000523855:3;ENST00000399640:10;ENST00000518298:3;ENST00000523854:3;ENST00000521627:2;ENST00000522873:5;ENST00000522204:2;ENST00000520020:3;ENST00000517668:5;ENST00000523634:2;ENST00000522652:10;ENST00000521180:9;ENST00000519924:3;ENST00000522285:2;ENST00000519435:4
ENSG00000008517	NA	NA	NA	NA	NA	NA	NA	NA	NA	-1.25648	0.00263266	-0.811652	0.0316156	-1.03407	-1.64493	0.0204328	-1.6429	0.00109203	-1.17809	0.0199101	-1.6429	repressed	0	1	1	IL32	protein_coding	ensembl_havana	chr16	3065297	3082192	+	3209	70	ENST00000552664:7;ENST00000528163:8;ENST00000532086:2;ENST00000534507:6;ENST00000530538:7;ENST00000529550:8;ENST00000552936:6;ENST00000552356:6;ENST00000525003:2;ENST00000533097:7;ENST00000525643:7;ENST00000525228:4;ENST00000525377:6;ENST00000444393:7;ENST00000530890:6;ENST00000526464:6;ENST00000548476:5;ENST00000528652:4;ENST00000534748:3;ENST00000531965:6;ENST00000548246:4;ENST00000551122:8;ENS…
ENSG00000008710	NA	NA	NA	NA	NA	NA	NA	0.520414	0.00963225	0.586618	0.0120369	0.546915	0.00503162	0.546915	1.57216	0.000152925	1.57468	4.60773e-10	1.49733	2.70763e-10	1.57216	induced	0	1	1	PKD1	protein_coding	ensembl_havana	chr16	2088710	2135898	-	18532	130	ENST00000570150:3;ENST00000496574:15;ENST00000568591:12;ENST00000567946:12;ENST00000474088:3;ENST00000570253:3;ENST00000487932:30;ENST00000472659:4;ENST00000468674:4;ENST00000483814:3;ENST00000562425:5;ENST00000473780:3;ENST00000486339:14;ENST00000483558:4;ENST00000566784:3;ENST00000565639:12;ENST00000475889:3;ENST00000469851:2;ENST00000472577:3;ENST00000561668:4;ENST00000471603:8;ENST00000262304…
ENSG00000008735	NA	NA	NA	NA	NA	NA	NA	0.576748	0.0402132	0.676548	0.0408922	0.580015	0.0369842	0.580015	1.34661	5.04285e-05	1.13109	2.46834e-05	1.07668	9.6962e-06	1.13109	induced	0	1	1	MAPK8IP2	protein_coding	ensembl_havana	chr22	50600685	50613981	+	5901	14	ENST00000008876:10;ENST00000329492:12
ENSG00000008838	-0.374473	0.00236711	-0.384584	0.0014317	-0.377711	6.67749e-05	-0.377711	NA	NA	-0.280062	0.0398097	-0.274625	0.0198559	-0.277343	-0.671929	1.93662e-05	-0.711307	4.67927e-10	-0.705859	5.04041e-14	-0.705859	repressed	1	1	1	MED24	protein_coding	ensembl_havana	chr17	40019097	40061215	-	6962	95	ENST00000580517:5;ENST00000537674:6;ENST00000535071:21;ENST00000356271:25;ENST00000585249:3;ENST00000585306:6;ENST00000394126:25;ENST00000479829:8;ENST00000492176:3;ENST00000584782:5;ENST00000394128:26;ENST00000543759:5;ENST00000491466:5;ENST00000581058:5;ENST00000495586:2;ENST00000501516:26;ENST00000614384:5;ENST00000579364:2;ENST00000580302:3;ENST00000580885:18;ENST00000578161:6;ENST00000581054…
ENSG00000008853	-1.01447	5.60513e-05	-0.978668	6.61473e-08	-0.937371	6.20603e-10	-0.978668	-0.759908	6.65604e-05	-0.716528	1.27578e-05	-0.694438	1.42744e-07	-0.716528	-1.21081	1.59637e-06	-1.29375	1.02417e-14	-1.27012	8.51238e-19	-1.27012	repressed	1	1	1	RHOBTB2	protein_coding	ensembl_havana	chr8	22987417	23020199	+	6580	26	ENST00000519210:2;ENST00000251822:10;ENST00000519685:12;ENST00000523918:4;ENST00000517528:2;ENST00000518534:3;ENST00000524077:6;ENST00000522948:10
ENSG00000008869	0.430309	0.00051841	0.413234	0.000358142	0.410102	1.45598e-06	0.413234	0.56718	3.53896e-05	0.523547	1.36158e-06	0.518394	1.7702e-12	0.523547	0.835162	1.39628e-07	0.786399	5.00897e-16	0.783955	1.8326e-32	0.786399	induced	1	1	1	HEATR5B	protein_coding	ensembl_havana	chr2	36968383	37084342	-	8206	43	ENST00000233099:36;ENST00000478810:2;ENST00000467978:4;ENST00000425467:2;ENST00000471051:2
ENSG00000008988	0.359999	0.00637078	0.434888	0.000559927	0.427396	0.000131593	0.427396	NA	NA	0.480456	0.000146857	0.468415	1.9501e-05	0.474436	NA	NA	0.573193	3.23845e-06	0.56765	2.7813e-07	0.570421	induced	1	1	1	RPS20	protein_coding	ensembl_havana	chr8	56067295	56074581	-	3002	25	ENST00000520490:3;ENST00000518875:3;ENST00000521289:3;ENST00000618656:5;ENST00000009589:4;ENST00000524349:3;ENST00000519369:2;ENST00000519606:3;ENST00000520627:3;ENST00000519807:6;ENST00000523936:3;ENST00000521262:4
ENSG00000009780	NA	NA	NA	NA	NA	NA	NA	NA	NA	NA	NA	NA	NA	NA	0.595275	0.000123495	0.522011	0.0024016	0.51348	0.000190561	0.522011	induced	0	0	1	FAM76A	protein_coding	ensembl_havana	chr1	27725979	27763122	+	4034	19	ENST00000419687:7;ENST00000446647:4;ENST00000530324:8;ENST00000373954:9;ENST00000373949:8;ENST00000010299:10;ENST00000234549:9
ENSG00000009790	NA	NA	NA	NA	NA	NA	NA	-0.725424	0.0274423	-0.618127	0.0208904	-0.558187	0.017171	-0.618127	-3.22629	9.18271e-06	-3.51898	6.50311e-31	-3.25143	5.58904e-30	-3.25143	repressed	0	1	1	TRAF3IP3	protein_coding	ensembl_havana	chr1	209756032	209782320	+	7750	50	ENST00000479796:4;ENST00000400959:14;ENST00000476050:4;ENST00000460314:3;ENST00000367025:17;ENST00000467830:2;ENST00000474496:4;ENST00000487271:5;ENST00000367026:17;ENST00000468672:4;ENST00000478359:13;ENST00000488702:4;ENST00000471368:5;ENST00000477431:6;ENST00000367023:7;ENST00000367024:17
ENSG00000009830	-0.529766	0.00403004	-0.483057	0.0234152	-0.459573	0.00940263	-0.483057	NA	NA	NA	NA	NA	NA	NA	0.441733	0.00370189	0.363259	0.0460191	0.357929	0.0166658	0.363259	inconsistent	0	0	0	POMT2	protein_coding	ensembl_havana	chr14	77274956	77320884	-	10008	70	ENST00000557525:4;ENST00000452340:20;ENST00000554767:15;ENST00000556326:6;ENST00000554564:2;ENST00000602717:4;ENST00000556446:2;ENST00000557289:4;ENST00000553863:5;ENST00000555710:5;ENST00000554948:7;ENST00000555675:4;ENST00000261534:21;ENST00000556394:3;ENST00000554884:4;ENST00000553880:4;ENST00000557675:6;ENST00000556851:4;ENST00000555134:7;ENST00000556171:6;ENST00000556404:2;ENST00000555788:4;…
ENSG00000009844	NA	NA	NA	NA	NA	NA	NA	NA	NA	NA	NA	NA	NA	NA	0.171805	0.0258288	NA	NA	0.147368	0.0489207	0.159587	induced	0	0	1	VTA1	protein_coding	ensembl_havana	chr6	142147162	142224689	+	7262	13	ENST00000491881:3;ENST00000452973:6;ENST00000367621:7;ENST00000367630:8;ENST00000620996:7
ENSG00000009954	-0.356211	0.00654729	-0.411551	0.000798428	-0.402954	6.63389e-05	-0.402954	NA	NA	NA	NA	NA	NA	NA	-0.250935	0.032391	-0.287454	0.0189411	-0.285105	0.00602559	-0.285105	repressed	1	0	1	BAZ1B	protein_coding	ensembl_havana	chr7	73440398	73522278	-	7053	24	ENST00000466844:3;ENST00000339594:20;ENST00000404251:19
ENSG00000010017	1.08871	1.04453e-05	1.05598	1.47796e-18	1.0368	1.02131e-22	1.05598	1.17106	2.18721e-06	1.12213	1.21296e-20	1.09801	6.77116e-27	1.12213	1.44335	8.36141e-08	1.40812	6.17592e-33	1.39541	6.8126e-43	1.40812	induced	1	1	1	RANBP9	protein_coding	ensembl_havana	chr6	13621498	13711564	-	3347	16	ENST00000469916:3;ENST00000011619:14
ENSG00000010072	0.342169	0.0210459	0.35776	0.016103	0.349354	0.00735268	0.349354	NA	NA	NA	NA	NA	NA	NA	NA	NA	NA	NA	NA	NA	NA	induced	1	0	0	SPRTN	protein_coding	ensembl_havana	chr1	231337104	231355023	+	5906	16	ENST00000366644:6;ENST00000492437:2;ENST00000295050:5;ENST00000391858:4;ENST00000469904:3;ENST00000008440:3
ENSG00000010165	-0.691244	4.98377e-05	-0.660728	4.91194e-07	-0.647075	3.13378e-10	-0.660728	-0.504113	0.000119349	-0.471263	0.000223079	-0.466951	5.28229e-07	-0.471263	-0.754981	1.04831e-06	-0.80332	3.56031e-11	-0.798336	1.74802e-18	-0.798336	repressed	1	1	1	METTL13	protein_coding	ensembl_havana	chr1	171781664	171814023	+	3827	21	ENST00000478330:2;ENST00000362019:8;ENST00000485629:4;ENST00000466643:4;ENST00000476386:2;ENST00000367737:8;ENST00000361735:8
ENSG00000010219	-0.346588	0.00676584	-0.327355	0.0172424	-0.3177	0.00543836	-0.327355	NA	NA	NA	NA	NA	NA	NA	-0.361231	0.000535385	-0.405863	0.000687617	-0.403135	7.6344e-06	-0.403135	repressed	1	0	1	DYRK4	protein_coding	ensembl_havana	chr12	4562204	4615302	+	7054	51	ENST00000539309:7;ENST00000545571:4;ENST00000010132:12;ENST00000541024:3;ENST00000539490:2;ENST00000539701:7;ENST00000536137:3;ENST00000543431:15;ENST00000542905:3;ENST00000544050:2;ENST00000544671:2;ENST00000536645:3;ENST00000537719:5;ENST00000538520:5;ENST00000540644:3;ENST00000540757:13;ENST00000536157:6
ENSG00000010244	NA	NA	NA	NA	NA	NA	NA	NA	NA	-0.301339	0.00463444	-0.299752	1.51783e-05	-0.300546	NA	NA	NA	NA	NA	NA	NA	repressed	0	1	0	ZNF207	protein_coding	ensembl_havana	chr17	32350117	32381886	+	15834	51	ENST00000584696:2;ENST00000578918:3;ENST00000321233:11;ENST00000581531:11;ENST00000582165:4;ENST00000394670:12;ENST00000582705:2;ENST00000579810:4;ENST00000584416:2;ENST00000342555:13;ENST00000577908:14;ENST00000580759:4;ENST00000394673:11;ENST00000394679:8;ENST00000579416:2;ENST00000577324:5;ENST00000579634:4
ENSG00000010256	-0.307331	0.00775455	-0.335221	0.00377593	-0.32949	0.000336545	-0.32949	-0.422851	0.00125765	-0.468804	6.7512e-05	-0.462462	4.81304e-07	-0.462462	-0.21081	0.0405305	-0.26898	0.0179483	-0.267235	0.00406521	-0.267235	repressed	1	1	1	UQCRC1	protein_coding	ensembl_havana	chr3	48599002	48610976	-	3236	32	ENST00000467690:5;ENST00000463708:3;ENST00000471189:6;ENST00000415995:12;ENST00000493806:2;ENST00000460105:6;ENST00000472438:4;ENST00000203407:13;ENST00000412343:6;ENST00000480561:4
ENSG00000010270	0.592195	0.00023335	0.603723	1.72326e-06	0.592763	3.4737e-08	0.592763	0.635604	7.42196e-05	0.658629	9.17075e-08	0.64353	1.58639e-10	0.64353	0.330987	0.0046649	0.290706	0.0203282	0.288099	0.00594678	0.290706	induced	1	1	1	STARD3NL	protein_coding	ensembl_havana	chr7	38178222	38230671	+	4348	25	ENST00000396013:10;ENST00000434197:8;ENST00000429075:8;ENST00000440144:7;ENST00000009041:9;ENST00000471550:7;ENST00000453225:7
ENSG00000010295	NA	NA	NA	NA	NA	NA	NA	NA	NA	NA	NA	NA	NA	NA	1.21211	2.17236e-05	1.10734	5.30798e-07	1.07355	2.97089e-08	1.10734	induced	0	0	1	IFFO1	protein_coding	ensembl_havana	chr12	6538375	6556083	-	5203	28	ENST00000472558:5;ENST00000471408:6;ENST00000336604:10;ENST00000487279:10;ENST00000436152:12;ENST00000396840:9;ENST00000615885:11;ENST00000396830:5;ENST00000465801:11;ENST00000488007:9;ENST00000619571:10;ENST00000356896:10
ENSG00000010318	NA	NA	NA	NA	NA	NA	NA	NA	NA	NA	NA	NA	NA	NA	0.484706	0.00143181	0.40205	0.021978	0.396041	0.00614929	0.40205	induced	0	0	1	PHF7	protein_coding	ensembl_havana	chr3	52410561	52423641	+	3463	36	ENST00000614886:9;ENST00000465863:3;ENST00000472337:4;ENST00000620464:12;ENST00000473145:4;ENST00000327906:11;ENST00000482327:5;ENST00000461861:8;ENST00000459935:3;ENST00000498509:5;ENST00000615126:12;ENST00000347025:10
ENSG00000010322	0.268822	0.0116527	0.265131	0.0347257	0.263335	0.00563016	0.265131	NA	NA	NA	NA	NA	NA	NA	NA	NA	NA	NA	NA	NA	NA	induced	1	0	0	NISCH	protein_coding	ensembl_havana	chr3	52455118	52493071	+	9161	48	ENST00000488157:5;ENST00000464280:5;ENST00000488380:13;ENST00000345716:21;ENST00000490425:6;ENST00000481211:3;ENST00000467594:3;ENST00000460759:3;ENST00000489895:18;ENST00000474188:3;ENST00000479054:22;ENST00000420808:14;ENST00000485765:4;ENST00000488243:3
ENSG00000010361	NA	NA	NA	NA	NA	NA	NA	NA	NA	NA	NA	NA	NA	NA	-0.769349	0.000231681	-0.868957	2.91683e-05	-0.844386	4.4768e-06	-0.844386	repressed	0	0	1	FUZ	protein_coding	ensembl_havana	chr19	49806869	49817376	-	2950	48	ENST00000527111:3;ENST00000526435:3;ENST00000527585:4;ENST00000525370:10;ENST00000527973:5;ENST00000531017:5;ENST00000528043:6;ENST00000529302:6;ENST00000534138:3;ENST00000525130:10;ENST00000528094:10;ENST00000533418:11;ENST00000377092:11;ENST00000526575:4;ENST00000313777:11;ENST00000529634:4;ENST00000534008:5;ENST00000525800:5
ENSG00000010404	0.251446	0.00225734	NA	NA	0.132281	0.0317674	0.191864	NA	NA	NA	NA	NA	NA	NA	0.142961	0.0220746	NA	NA	0.127416	0.0256103	0.135188	induced	1	0	1	IDS	protein_coding	ensembl_havana	chrX	149476990	149521096	-	9292	26	ENST00000466019:3;ENST00000464251:8;ENST00000490775:7;ENST00000428056:3;ENST00000521702:6;ENST00000370441:8;ENST00000466323:9;ENST00000340855:9
ENSG00000010626	NA	NA	NA	NA	NA	NA	NA	NA	NA	NA	NA	NA	NA	NA	0.414	0.014104	NA	NA	0.331697	0.0394672	0.372848	induced	0	0	1	LRRC23	protein_coding	ensembl_havana	chr12	6873569	6914243	+	3054	35	ENST00000431207:6;ENST00000323702:7;ENST00000451681:7;ENST00000428946:5;ENST00000436789:6;ENST00000472633:2;ENST00000007969:8;ENST00000429740:4;ENST00000457146:3;ENST00000486401:3;ENST00000433346:6;ENST00000622489:5;ENST00000415834:4;ENST00000449039:5;ENST00000443597:8
ENSG00000010671	NA	NA	NA	NA	NA	NA	NA	-0.462909	0.000168454	-0.539046	1.88146e-06	-0.533611	2.71514e-10	-0.533611	-1.28253	5.29381e-08	-1.31304	6.21397e-34	-1.30461	1.21131e-53	-1.30461	repressed	0	1	1	BTK	protein_coding	ensembl_havana	chrX	101349447	101390796	-	4575	39	ENST00000488970:2;ENST00000478995:2;ENST00000470069:2;ENST00000464006:2;ENST00000372880:17;ENST00000618050:19;ENST00000464567:3;ENST00000308731:19;ENST00000470329:3;ENST00000621635:19
ENSG00000010803	-0.604338	0.000362814	-0.591765	6.31227e-06	-0.577736	1.80097e-07	-0.591765	NA	NA	NA	NA	NA	NA	NA	-0.219722	0.0294064	-0.250059	0.040598	-0.247796	0.0100681	-0.247796	repressed	1	0	1	SCMH1	protein_coding	ensembl_havana	chr1	41027200	41242154	-	4447	39	ENST00000361191:12;ENST00000498793:4;ENST00000361705:13;ENST00000397171:14;ENST00000488592:2;ENST00000372595:15;ENST00000397174:13;ENST00000402904:15;ENST00000472037:5;ENST00000460215:3;ENST00000489421:4;ENST00000372596:16;ENST00000326197:15;ENST00000482530:4;ENST00000372597:15;ENST00000456518:9;ENST00000337495:15
ENSG00000010810	0.54946	0.00208079	0.561528	3.86263e-05	0.548194	1.12346e-05	0.54946	0.787997	0.000140663	0.773313	1.19009e-08	0.751621	4.56084e-10	0.773313	1.09774	1.15503e-06	1.06568	2.08894e-18	1.05489	1.83136e-22	1.06568	induced	1	1	1	FYN	protein_coding	ensembl_havana	chr6	111660332	111873452	-	7411	74	ENST00000491885:3;ENST00000368678:13;ENST00000523574:5;ENST00000487824:4;ENST00000495927:3;ENST00000467899:4;ENST00000484067:6;ENST00000368667:13;ENST00000518630:6;ENST00000471959:4;ENST00000496864:6;ENST00000462598:5;ENST00000538466:11;ENST00000476769:6;ENST00000521361:4;ENST00000523322:7;ENST00000467921:5;ENST00000354650:14;ENST00000517419:5;ENST00000524310:5;ENST00000462856:6;ENST00000495935:2…
ENSG00000010818	0.322378	0.0127129	0.319661	0.0141634	0.314967	0.00414471	0.319661	NA	NA	NA	NA	NA	NA	NA	NA	NA	NA	NA	NA	NA	NA	induced	1	0	0	HIVEP2	protein_coding	ensembl_havana	chr6	142751467	142945201	-	9774	13	ENST00000474532:3;ENST00000012134:8;ENST00000367603:10;ENST00000367604:9
ENSG00000011007	NA	NA	-0.358231	0.00177852	-0.351989	0.000169967	-0.35511	NA	NA	-0.323551	0.00448448	-0.320072	0.000191316	-0.321812	NA	NA	NA	NA	NA	NA	NA	repressed	1	1	0	TCEB3	protein_coding	ensembl_havana	chr1	23743155	23762059	+	5391	17	ENST00000487554:4;ENST00000613537:11;ENST00000609199:11;ENST00000418390:11
ENSG00000011021	NA	NA	NA	NA	NA	NA	NA	NA	NA	NA	NA	NA	NA	NA	0.253249	0.00941605	NA	NA	0.203753	0.0178017	0.228501	induced	0	0	1	CLCN6	protein_coding	ensembl_havana	chr1	11806096	11843144	+	6938	36	ENST00000376490:11;ENST00000346436:23;ENST00000312413:22;ENST00000376491:11;ENST00000376492:12;ENST00000376497:6;ENST00000376496:22;ENST00000494028:4
ENSG00000011114	0.324893	0.000691556	0.323868	0.00465849	0.321941	1.85022e-05	0.323868	0.224506	0.00650797	0.226381	0.0499665	0.224696	0.00287004	0.224696	0.558286	3.2764e-05	0.530299	1.71479e-06	0.526897	1.59213e-09	0.530299	induced	1	1	1	BTBD7	protein_coding	ensembl_havana	chr14	93237550	93333092	-	11333	24	ENST00000554968:3;ENST00000554565:9;ENST00000555525:3;ENST00000334746:11;ENST00000553975:7;ENST00000355125:8;ENST00000298896:4;ENST00000554644:4
ENSG00000011198	NA	NA	NA	NA	NA	NA	NA	1.0534	5.82904e-05	1.12037	7.00697e-09	1.06683	2.25386e-11	1.06683	1.47053	5.33277e-07	1.3979	7.04318e-17	1.37515	1.54282e-22	1.3979	induced	0	1	1	ABHD5	protein_coding	ensembl_havana	chr3	43690113	43734371	+	3172	24	ENST00000456453:4;ENST00000463153:3;ENST00000458276:7;ENST00000413300:4;ENST00000013894:6;ENST00000454293:3;ENST00000486764:2
ENSG00000011243	0.430903	0.000435141	0.403785	0.000210309	0.400168	1.21156e-06	0.403785	0.456635	0.00256834	0.416216	0.000993696	0.407037	0.000111851	0.416216	0.788748	3.03963e-06	0.751404	5.95748e-12	0.746468	8.08161e-17	0.751404	induced	1	1	1	AKAP8L	protein_coding	ensembl_havana	chr19	15380048	15419141	-	5081	52	ENST00000596213:4;ENST00000595087:2;ENST00000609519:16;ENST00000599488:6;ENST00000397410:14;ENST00000596750:2;ENST00000600247:5;ENST00000595136:7;ENST00000596195:4;ENST00000597994:5;ENST00000595879:8;ENST00000593845:14;ENST00000600065:5;ENST00000595067:4;ENST00000594594:16;ENST00000599137:5;ENST00000595465:14;ENST00000598292:3;ENST00000594893:8;ENST00000601147:4
ENSG00000011258	0.745669	0.000218431	0.751867	5.3488e-08	0.732839	6.29205e-09	0.745669	0.682498	0.000209525	0.697039	3.33238e-07	0.676438	2.71761e-08	0.682498	0.466087	0.00188005	0.426757	0.00126987	0.421698	0.000466245	0.426757	induced	1	1	1	MBTD1	protein_coding	ensembl_havana	chr17	51177425	51260163	-	7201	30	ENST00000376381:10;ENST00000593259:2;ENST00000405860:16;ENST00000415868:15;ENST00000591270:13;ENST00000586898:2;ENST00000586178:17
ENSG00000011260	-0.630423	0.000225733	-0.621007	1.13459e-06	-0.607414	8.14948e-09	-0.621007	-0.314391	0.00562303	-0.305031	0.0144344	-0.301886	0.00212405	-0.305031	-0.755634	5.98945e-06	-0.783148	1.43897e-11	-0.777371	2.0739e-16	-0.777371	repressed	1	1	1	UTP18	protein_coding	ensembl_havana	chr17	51260528	51297936	+	2721	29	ENST00000225298:14;ENST00000579261:6;ENST00000582150:2;ENST00000583205:7;ENST00000582832:4;ENST00000508506:5;ENST00000583725:6
ENSG00000011275	0.317279	0.00433371	0.260159	0.0213149	0.258082	0.00268512	0.260159	0.359724	0.00644062	0.281712	0.0239133	0.276138	0.00472553	0.281712	1.04009	7.61427e-07	0.978819	1.01649e-19	0.972474	1.1406e-27	0.978819	induced	1	1	1	RNF216	protein_coding	ensembl_havana	chr7	5620047	5781739	-	7619	39	ENST00000469375:4;ENST00000479541:4;ENST00000425013:17;ENST00000476345:4;ENST00000389900:16;ENST00000416985:5;ENST00000484458:5;ENST00000389902:17;ENST00000411812:5
ENSG00000011295	-0.384438	0.00205157	-0.379711	0.00254202	-0.371268	0.000118604	-0.379711	NA	NA	NA	NA	NA	NA	NA	-0.386511	5.61656e-05	-0.410953	7.45852e-05	-0.408808	1.25071e-08	-0.408808	repressed	1	0	1	TTC19	protein_coding	ensembl_havana	chr17	15999380	16045015	+	5966	30	ENST00000583704:2;ENST00000470649:3;ENST00000261647:10;ENST00000578103:2;ENST00000475723:10;ENST00000481107:3;ENST00000470399:5;ENST00000465567:2;ENST00000497842:10;ENST00000466729:6
ENSG00000011304	-0.258322	0.00541054	-0.419028	3.91609e-05	-0.414384	2.32268e-09	-0.414384	NA	NA	-0.31342	0.00254375	-0.311902	9.8288e-07	-0.312661	-0.189331	0.0122363	-0.31273	0.00107386	-0.311599	3.26618e-07	-0.311599	repressed	1	1	1	PTBP1	protein_coding	ensembl_havana	chr19	797075	812327	+	6883	56	ENST00000349038:14;ENST00000587191:4;ENST00000587094:4;ENST00000585856:4;ENST00000394601:15;ENST00000592804:3;ENST00000621737:9;ENST00000586944:12;ENST00000356948:15;ENST00000585932:7;ENST00000635647:14;ENST00000585535:3;ENST00000592113:5;ENST00000589883:2;ENST00000587136:2;ENST00000590887:5;ENST00000627714:7;ENST00000585956:7;ENST00000589575:8;ENST00000586481:5;ENST00000350092:14
ENSG00000011332	NA	NA	NA	NA	NA	NA	NA	NA	NA	NA	NA	NA	NA	NA	-0.703152	0.00918875	-0.887379	0.00237884	-0.833801	0.00225362	-0.833801	repressed	0	0	1	DPF1	protein_coding	ensembl_havana	chr19	38211006	38229714	-	4800	43	ENST00000418517:12;ENST00000475938:6;ENST00000438365:5;ENST00000414789:12;ENST00000412732:12;ENST00000586624:5;ENST00000488378:3;ENST00000438060:9;ENST00000494031:5;ENST00000473716:8;ENST00000420980:11;ENST00000416611:12;ENST00000471976:11;ENST00000614244:12;ENST00000472656:5;ENST00000456296:12;ENST00000355526:12
ENSG00000011376	-0.515817	0.000293777	-0.504442	5.11386e-05	-0.49276	6.16182e-07	-0.504442	-0.368657	0.00201531	-0.345817	0.00713918	-0.342103	0.00037035	-0.345817	-0.554911	1.46965e-05	-0.598702	7.18573e-08	-0.594025	2.74906e-12	-0.594025	repressed	1	1	1	LARS2	protein_coding	ensembl_havana	chr3	45388506	45549421	+	5393	37	ENST00000474585:2;ENST00000485461:6;ENST00000414984:20;ENST00000467936:7;ENST00000431023:5;ENST00000430399:5;ENST00000415258:21;ENST00000265537:22
ENSG00000011405	0.828148	8.23165e-06	0.771484	2.81972e-13	0.765687	2.68731e-24	0.771484	0.54519	5.03074e-05	0.471831	3.40914e-05	0.464501	4.43551e-08	0.471831	0.528823	2.20731e-05	0.482947	4.28563e-06	0.480223	1.2137e-09	0.482947	induced	1	1	1	PIK3C2A	protein_coding	ensembl_havana	chr11	17077730	17207983	-	9204	44	ENST00000531428:13;ENST00000503729:3;ENST00000533645:6;ENST00000532035:3;ENST00000265970:32
ENSG00000011426	NA	NA	NA	NA	NA	NA	NA	NA	NA	NA	NA	NA	NA	NA	-1.53582	1.97903e-05	-1.60622	1.34932e-19	-1.56309	3.41229e-19	-1.56309	repressed	0	0	1	ANLN	protein_coding	ensembl_havana	chr7	36389806	36453791	+	6012	50	ENST00000441696:5;ENST00000396068:23;ENST00000446635:9;ENST00000424865:4;ENST00000418118:2;ENST00000491782:2;ENST00000429082:3;ENST00000428612:9;ENST00000265748:24;ENST00000457743:11;ENST00000460598:3;ENST00000452877:4;ENST00000495714:5
ENSG00000011451	-0.388731	0.0137397	-0.409464	0.00297997	-0.398103	0.00131424	-0.398103	-0.409645	0.0204388	-0.428971	0.00552944	-0.415322	0.00310089	-0.415322	-0.532664	0.00176297	-0.577981	1.77981e-05	-0.569985	6.76442e-06	-0.569985	repressed	1	1	1	WIZ	protein_coding	ensembl_havana	chr19	15419980	15449951	-	7965	23	ENST00000545156:8;ENST00000600632:2;ENST00000596159:3;ENST00000599686:8;ENST00000595214:2;ENST00000599910:9;ENST00000389282:7;ENST00000263381:8
ENSG00000011454	0.646092	1.89953e-05	0.62855	1.15114e-08	0.624053	6.51168e-16	0.62855	0.631254	9.00919e-06	0.598944	1.05716e-08	0.592264	7.2265e-17	0.598944	1.14614	2.57829e-08	1.1076	1.81062e-28	1.10235	1.27721e-53	1.1076	induced	1	1	1	RABGAP1	protein_coding	ensembl_havana	chr9	122940833	123104866	+	9162	54	ENST00000402311:4;ENST00000474707:4;ENST00000468760:2;ENST00000493854:5;ENST00000616002:2;ENST00000485090:2;ENST00000456584:28;ENST00000373647:26;ENST00000426918:8;ENST00000475607:5;ENST00000317419:5;ENST00000480054:3;ENST00000459903:4
ENSG00000011478	-0.703991	0.00136556	-0.658029	0.000205259	-0.630301	4.04523e-05	-0.658029	-0.338561	0.0117047	NA	NA	-0.300997	0.0158071	-0.319779	-0.465901	0.000515608	-0.532805	9.26647e-05	-0.526062	2.60306e-06	-0.526062	repressed	1	1	1	QPCTL	protein_coding	ensembl_havana	chr19	45692483	45703989	+	2396	14	ENST00000012049:7;ENST00000591606:5;ENST00000366382:6;ENST00000592769:3
ENSG00000011485	-0.47884	0.000231397	-0.525034	2.21932e-06	-0.517633	2.27188e-10	-0.517633	-0.489514	0.000185901	-0.556708	5.09958e-07	-0.550931	4.22849e-12	-0.550931	-0.645541	4.71498e-06	-0.69472	8.13729e-12	-0.690679	8.09114e-20	-0.690679	repressed	1	1	1	PPP5C	protein_coding	ensembl_havana	chr19	46346994	46392981	+	7059	42	ENST00000532058:2;ENST00000527193:3;ENST00000487483:6;ENST00000467902:2;ENST00000478046:14;ENST00000527623:3;ENST00000467502:5;ENST00000525507:6;ENST00000391919:12;ENST00000493347:4;ENST00000595055:2;ENST00000492109:5;ENST00000012443:13;ENST00000486994:8;ENST00000491003:7
ENSG00000011523	0.318568	0.00954992	0.353237	0.0127	0.345891	0.002703	0.345891	0.311393	0.0170672	0.346185	0.0234566	0.337144	0.00502999	0.337144	0.468314	0.000275273	0.419369	0.00150933	0.415766	5.29762e-05	0.419369	induced	1	1	1	CEP68	protein_coding	ensembl_havana	chr2	65056366	65087004	+	8623	18	ENST00000537589:3;ENST00000377990:7;ENST00000497039:4;ENST00000475851:2;ENST00000260569:7
ENSG00000011566	1.14028	5.53955e-06	1.18314	8.81933e-15	1.15575	1.9008e-21	1.15575	1.05263	1.99416e-06	1.1009	1.91461e-13	1.07176	9.16265e-21	1.07176	1.08008	6.01332e-07	1.01528	1.40379e-11	1.00375	5.20698e-17	1.01528	induced	1	1	1	MAP4K3	protein_coding	ensembl_havana	chr2	39249266	39437312	-	6067	59	ENST00000484274:3;ENST00000474502:4;ENST00000263881:34;ENST00000437545:33;ENST00000497566:7;ENST00000341681:33;ENST00000429397:7;ENST00000495648:3;ENST00000465701:4;ENST00000479708:2;ENST00000414968:9;ENST00000475457:3;ENST00000437968:4
ENSG00000011590	NA	NA	NA	NA	NA	NA	NA	-0.879523	0.00115893	-0.858967	1.10127e-05	-0.810093	4.49977e-06	-0.858967	-1.47869	2.75125e-05	-1.581	5.19453e-17	-1.53803	3.46615e-18	-1.53803	repressed	0	1	1	ZBTB32	protein_coding	ensembl_havana	chr19	35704527	35717038	+	2770	16	ENST00000451726:3;ENST00000426659:6;ENST00000442282:2;ENST00000481182:4;ENST00000392197:7;ENST00000262630:6
ENSG00000011638	NA	NA	NA	NA	NA	NA	NA	NA	NA	NA	NA	NA	NA	NA	-0.870565	2.84682e-05	-0.938377	2.07422e-10	-0.924515	6.18177e-13	-0.924515	repressed	0	0	1	TMEM159	protein_coding	ensembl_havana	chr16	21158377	21180616	+	2558	25	ENST00000572599:6;ENST00000574092:4;ENST00000572258:4;ENST00000451578:6;ENST00000577162:4;ENST00000261388:5;ENST00000233047:5;ENST00000573487:7;ENST00000573688:4
ENSG00000012048	NA	NA	NA	NA	NA	NA	NA	-0.637057	0.00448205	-0.597413	0.000666541	-0.568634	0.000693705	-0.597413	-1.92089	4.77469e-07	-1.98634	1.43794e-34	-1.94833	2.5491e-39	-1.94833	repressed	0	1	1	BRCA1	protein_coding	ensembl_havana	chr17	43044295	43170245	-	8922	72	ENST00000477152:9;ENST00000352993:22;ENST00000412061:2;ENST00000461574:4;ENST00000621897:3;ENST00000471181:24;ENST00000472490:2;ENST00000476777:9;ENST00000634433:8;ENST00000461798:7;ENST00000473961:4;ENST00000484087:12;ENST00000354071:10;ENST00000489037:5;ENST00000492859:11;ENST00000468300:22;ENST00000470026:10;ENST00000586385:8;ENST00000357654:23;ENST00000478531:18;ENST00000497488:2;ENST00000591…
ENSG00000012061	0.618467	0.000423569	0.608804	2.22998e-06	0.597299	8.34675e-08	0.608804	0.465099	0.00383526	0.449951	0.000842017	0.437878	0.000176592	0.449951	0.385626	0.00160076	0.339236	0.00489589	0.336608	0.000611263	0.339236	induced	1	1	1	ERCC1	protein_coding	ensembl_havana	chr19	45407333	45478828	-	5576	38	ENST00000592905:7;ENST00000423698:9;ENST00000590701:4;ENST00000013807:8;ENST00000591636:6;ENST00000589214:4;ENST00000340192:9;ENST00000588738:4;ENST00000587888:7;ENST00000589381:7;ENST00000300853:10;ENST00000589165:10;ENST00000592410:3;ENST00000592083:9;ENST00000592444:3;ENST00000588300:6;ENST00000592023:7
ENSG00000012124	-0.990389	0.000129488	-1.08397	1.22397e-13	-1.04764	2.30176e-14	-1.04764	-1.11281	1.59092e-05	-1.24851	2.81176e-19	-1.2128	1.32734e-22	-1.2128	-2.61682	6.05749e-08	-2.67594	3.27082e-62	-2.61942	4.96594e-65	-2.61942	repressed	1	1	1	CD22	protein_coding	ensembl_havana	chr19	35319261	35347355	+	6159	72	ENST00000341773:12;ENST00000594954:2;ENST00000270311:12;ENST00000599717:4;ENST00000601329:3;ENST00000599811:4;ENST00000593867:5;ENST00000544992:13;ENST00000600655:2;ENST00000595780:3;ENST00000419549:13;ENST00000536635:13;ENST00000600424:4;ENST00000599799:2;ENST00000594250:11;ENST00000594125:6;ENST00000602224:2;ENST00000598138:4;ENST00000600905:3;ENST00000597916:4;ENST00000598815:4;ENST00000598537…
ENSG00000012174	-0.293578	0.00616331	-0.285849	0.0253849	-0.281886	0.00287622	-0.285849	NA	NA	NA	NA	NA	NA	NA	-0.496968	2.78432e-05	-0.529846	3.02896e-06	-0.526922	2.31888e-10	-0.526922	repressed	1	0	1	MBTPS2	protein_coding	ensembl_havana	chrX	21839636	21885424	+	8927	14	ENST00000465888:6;ENST00000365779:7;ENST00000379484:11
ENSG00000012211	NA	NA	NA	NA	NA	NA	NA	-0.493912	0.0201717	-0.461954	0.0331673	-0.433659	0.0226889	-0.461954	-1.23818	3.3348e-05	-1.33674	3.42296e-11	-1.29927	5.70706e-13	-1.29927	repressed	0	1	1	PRICKLE3	protein_coding	ensembl_havana	chrX	49175264	49186528	-	3194	24	ENST00000599218:9;ENST00000540849:8;ENST00000376310:4;ENST00000611313:3;ENST00000376317:4;ENST00000432913:7;ENST00000453382:8;ENST00000614014:3
ENSG00000012232	NA	NA	NA	NA	NA	NA	NA	0.409663	0.0199387	0.451399	0.0464428	0.426489	0.0200482	0.426489	0.753202	0.000366635	0.648137	0.00137892	0.63339	0.000280052	0.648137	induced	0	1	1	EXTL3	protein_coding	ensembl_havana	chr8	28600469	28755599	+	13220	42	ENST00000521473:4;ENST00000523271:2;ENST00000520679:2;ENST00000518223:3;ENST00000520940:4;ENST00000522698:4;ENST00000220562:7;ENST00000519288:4;ENST00000519886:4;ENST00000521532:4;ENST00000523149:7;ENST00000517738:5;ENST00000522725:5;ENST00000454906:4
ENSG00000012779	NA	NA	-0.306272	0.0137151	-0.29936	0.0058218	-0.302816	-0.623287	0.00128431	-0.716694	2.07241e-06	-0.692081	5.91139e-07	-0.692081	NA	NA	NA	NA	NA	NA	NA	repressed	1	1	0	ALOX5	protein_coding	ensembl_havana	chr10	45374176	45446119	+	3730	28	ENST00000493336:2;ENST00000498461:2;ENST00000374391:14;ENST00000481117:3;ENST00000483623:3;ENST00000612635:13;ENST00000542434:13;ENST00000475300:2
ENSG00000012817	0.939037	9.20188e-06	0.927295	1.40737e-16	0.916371	3.27368e-25	0.927295	0.618288	0.00042096	0.615508	2.73768e-06	0.601207	4.07815e-08	0.615508	0.921355	1.37968e-07	0.880249	1.17591e-17	0.877314	1.45107e-33	0.880249	induced	1	1	1	KDM5D	protein_coding	ensembl_havana	chrY	19703865	19744939	-	9463	50	ENST00000541639:28;ENST00000485154:2;ENST00000492117:15;ENST00000469599:12;ENST00000415360:4;ENST00000440077:26;ENST00000382806:26;ENST00000447300:11;ENST00000317961:27;ENST00000478891:3
ENSG00000012822	1.79691	2.46902e-05	1.86053	1.17437e-21	1.75253	4.85205e-22	1.79691	1.59418	1.25432e-05	1.63131	2.17725e-18	1.54234	1.89191e-20	1.59418	2.15871	2.10758e-08	2.09307	6.29028e-49	2.0677	3.08693e-65	2.09307	induced	1	1	1	CALCOCO1	protein_coding	ensembl_havana	chr12	53708517	53727745	-	8898	62	ENST00000549688:5;ENST00000547885:4;ENST00000547949:5;ENST00000546774:2;ENST00000553154:4;ENST00000548431:3;ENST00000546443:6;ENST00000547988:6;ENST00000549784:5;ENST00000549935:13;ENST00000548177:5;ENST00000549173:4;ENST00000552282:3;ENST00000546619:5;ENST00000430117:14;ENST00000548263:14;ENST00000262059:15;ENST00000551900:5;ENST00000549613:4;ENST00000549349:6;ENST00000550804:15;ENST00000552623:5
ENSG00000012963	NA	NA	NA	NA	NA	NA	NA	NA	NA	NA	NA	NA	NA	NA	-0.154004	0.0487669	NA	NA	-0.176401	0.0295088	-0.165202	repressed	0	0	1	UBR7	protein_coding	ensembl_havana	chr14	93207056	93229215	+	3694	25	ENST00000555329:4;ENST00000013070:11;ENST00000554232:6;ENST00000555113:6;ENST00000553674:10;ENST00000556871:4;ENST00000416753:11;ENST00000553857:7
ENSG00000012983	0.438804	0.000466896	0.426646	0.000247937	0.422024	1.83629e-06	0.426646	0.302607	0.00398689	0.296327	0.0122074	0.291089	0.00107271	0.296327	0.224312	0.0160133	NA	NA	0.188844	0.0360172	0.206578	induced	1	1	1	MAP4K5	protein_coding	ensembl_havana	chr14	50418501	50561126	-	7620	52	ENST00000557124:4;ENST00000555216:9;ENST00000554990:18;ENST00000557210:9;ENST00000554066:2;ENST00000013125:32;ENST00000557390:7;ENST00000557578:5;ENST00000554273:3;ENST00000554091:8
ENSG00000013275	-0.483468	0.000321988	-0.567619	1.02312e-07	-0.56001	5.35007e-12	-0.56001	-0.449334	0.000204024	-0.569926	1.8728e-07	-0.565467	9.4112e-16	-0.565467	-0.648871	1.4798e-06	-0.708102	9.00826e-14	-0.705368	8.33611e-29	-0.705368	repressed	1	1	1	PSMC4	protein_coding	ensembl_havana	chr19	39971005	39981441	+	2387	21	ENST00000601194:2;ENST00000593455:10;ENST00000455878:11;ENST00000157812:11;ENST00000601697:10;ENST00000596386:7
ENSG00000013288	NA	NA	NA	NA	NA	NA	NA	0.439368	0.00541456	0.467384	0.0012049	0.454206	0.000245527	0.454206	0.640099	2.39887e-05	0.594531	5.69185e-07	0.590989	1.47535e-09	0.594531	induced	0	1	1	MAN2B2	protein_coding	ensembl_havana	chr4	6575175	6623362	+	8898	30	ENST00000504960:4;ENST00000285599:19;ENST00000504248:19;ENST00000505907:17;ENST00000510427:2
ENSG00000013306	-0.539932	0.000430614	-0.593163	3.06849e-07	-0.583248	3.27234e-10	-0.583248	-0.58545	0.000462401	-0.655273	7.87374e-08	-0.644138	1.178e-10	-0.644138	-0.581135	9.52661e-05	-0.625721	1.83661e-08	-0.62093	1.25106e-11	-0.62093	repressed	1	1	1	SLC25A39	protein_coding	ensembl_havana	chr17	44319625	44324870	-	3526	48	ENST00000590194:12;ENST00000592857:6;ENST00000225308:12;ENST00000586016:8;ENST00000585636:6;ENST00000586633:5;ENST00000377095:12;ENST00000537904:11;ENST00000585695:7;ENST00000585523:5;ENST00000588315:6;ENST00000593166:5;ENST00000591006:10;ENST00000588767:8;ENST00000588049:7;ENST00000592372:4;ENST00000591151:4
ENSG00000013374	0.203785	0.022245	NA	NA	0.189259	0.0222883	0.196522	0.318448	0.00253274	0.284728	0.0131458	0.27931	0.00060777	0.284728	0.27642	0.00711586	0.23584	0.0393238	0.23424	0.00971933	0.23584	induced	1	1	1	NUB1	protein_coding	ensembl_havana	chr7	151341699	151378449	+	5411	37	ENST00000468404:9;ENST00000460712:4;ENST00000497987:4;ENST00000568733:15;ENST00000470316:9;ENST00000480714:2;ENST00000493588:5;ENST00000470229:6;ENST00000413040:15;ENST00000483358:7;ENST00000477666:5;ENST00000480907:8
ENSG00000013375	0.369457	0.0274398	0.408298	0.00888118	0.396067	0.00561696	0.396067	0.375376	0.0133366	0.414552	0.00542911	0.40058	0.00213734	0.40058	0.386094	0.00414741	0.336122	0.0148899	0.331593	0.00458117	0.336122	induced	1	1	1	PGM3	protein_coding	ensembl_havana	chr6	83161150	83193936	-	7335	42	ENST00000515333:2;ENST00000508748:4;ENST00000504780:4;ENST00000509219:5;ENST00000505470:5;ENST00000506587:14;ENST00000513973:13;ENST00000616566:12;ENST00000503094:4;ENST00000512866:14;ENST00000510258:6;ENST00000283977:12;ENST00000507404:2;ENST00000507554:4;ENST00000605602:1
ENSG00000013392	0.586493	0.00800311	0.688422	0.00112667	0.649764	0.000477725	0.649764	NA	NA	NA	NA	NA	NA	NA	NA	NA	NA	NA	NA	NA	NA	induced	1	0	0	RWDD2A	protein_coding	ensembl_havana	chr6	83193379	83198932	+	3744	3	ENST00000369724:3
ENSG00000013441	0.779095	0.000257695	0.745434	1.08012e-07	0.725547	2.27206e-08	0.745434	0.848898	5.48485e-05	0.800622	1.39028e-09	0.777012	1.55116e-10	0.800622	1.4554	1.78058e-07	1.39926	9.27288e-30	1.38411	5.19909e-35	1.39926	induced	1	1	1	CLK1	protein_coding	ensembl_havana	chr2	200853009	200864744	-	5170	42	ENST00000432425:12;ENST00000461326:2;ENST00000481641:3;ENST00000472679:2;ENST00000434813:13;ENST00000461981:8;ENST00000321356:13;ENST00000464454:2;ENST00000492793:2;ENST00000409403:12;ENST00000473565:11;ENST00000621181:12;ENST00000496205:3;ENST00000482590:2;ENST00000409769:8
ENSG00000013503	-0.352107	0.00559708	-0.345947	0.00708118	-0.33743	0.00123144	-0.345947	NA	NA	NA	NA	NA	NA	NA	NA	NA	NA	NA	NA	NA	NA	repressed	1	0	0	POLR3B	protein_coding	ensembl_havana	chr12	106357658	106510198	+	4858	34	ENST00000228347:28;ENST00000549569:5;ENST00000539066:28;ENST00000549195:3
ENSG00000013523	-0.219599	0.0301166	NA	NA	-0.213052	0.0265901	-0.216325	NA	NA	NA	NA	NA	NA	NA	0.317275	0.00641429	0.287378	0.0156192	0.285759	0.00368436	0.287378	induced	1	0	1	ANGEL1	protein_coding	ensembl_havana	chr14	76786178	76826246	-	6414	23	ENST00000556298:3;ENST00000554941:2;ENST00000555079:6;ENST00000251089:10;ENST00000557179:5;ENST00000557497:3
ENSG00000013561	0.471677	0.000828353	0.466252	0.00014285	0.459245	6.73384e-06	0.466252	0.239884	0.0417922	NA	NA	0.234795	0.037888	0.23734	0.452191	0.000339788	0.412635	0.000409634	0.409141	2.00379e-05	0.412635	induced	1	1	1	RNF14	protein_coding	ensembl_havana	chr5	141958328	141990291	+	4987	33	ENST00000506938:4;ENST00000356143:8;ENST00000511961:4;ENST00000507163:5;ENST00000506822:5;ENST00000502341:3;ENST00000394519:9;ENST00000512565:5;ENST00000506004:3;ENST00000515613:5;ENST00000514620:4;ENST00000394520:9;ENST00000394514:8;ENST00000347642:8;ENST00000507291:4;ENST00000513019:4
ENSG00000013563	-0.463081	0.00228788	-0.462463	0.000470887	-0.451672	5.01338e-05	-0.462463	NA	NA	NA	NA	NA	NA	NA	NA	NA	NA	NA	NA	NA	NA	repressed	1	0	0	DNASE1L1	protein_coding	ensembl_havana	chrX	154401238	154412112	-	4130	28	ENST00000369808:8;ENST00000412184:2;ENST00000393638:8;ENST00000451865:7;ENST00000424626:6;ENST00000309585:9;ENST00000369807:8;ENST00000447892:2;ENST00000432135:4;ENST00000369809:10;ENST00000497242:3;ENST00000014935:9
ENSG00000013573	-0.705725	0.00708343	-0.669748	0.00280994	-0.624381	0.00169469	-0.669748	-0.591144	0.00625431	-0.556901	0.00759928	-0.527331	0.00337383	-0.556901	-0.749992	0.00162038	-0.84206	3.11495e-05	-0.818669	7.57414e-06	-0.818669	repressed	1	1	1	DDX11	protein_coding	ensembl_havana	chr12	31073845	31104791	+	8374	98	ENST00000435753:27;ENST00000536580:8;ENST00000535317:5;ENST00000350437:26;ENST00000542777:2;ENST00000438391:8;ENST00000543511:5;ENST00000539699:4;ENST00000540935:10;ENST00000542838:27;ENST00000543026:5;ENST00000535158:7;ENST00000539049:22;ENST00000545717:4;ENST00000542242:3;ENST00000536265:26;ENST00000542244:9;ENST00000538345:6;ENST00000545668:27;ENST00000415475:7;ENST00000544652:4;ENST0000054212…
ENSG00000013810	-0.432759	0.0478933	-0.428866	0.0180839	-0.407932	0.0184037	-0.428866	-0.825395	0.0011893	-0.788965	6.86723e-06	-0.748622	8.14436e-06	-0.788965	-1.73153	3.14145e-06	-1.79394	8.02642e-26	-1.7539	7.59824e-28	-1.7539	repressed	1	1	1	TACC3	protein_coding	ensembl_havana	chr4	1721490	1745176	+	6528	44	ENST00000484264:2;ENST00000313288:16;ENST00000466077:6;ENST00000484651:10;ENST00000612220:16;ENST00000470808:3;ENST00000493975:4;ENST00000404054:1;ENST00000467746:4;ENST00000458173:4;ENST00000617535:15;ENST00000470136:5;ENST00000485989:7
ENSG00000014123	0.36406	0.00182927	0.332854	0.00406847	0.329411	0.000268304	0.332854	NA	NA	NA	NA	NA	NA	NA	0.279328	0.00545242	0.229658	0.0426752	0.227805	0.0117945	0.229658	induced	1	0	1	UFL1	protein_coding	ensembl_havana	chr6	96521595	96555276	+	4539	21	ENST00000369278:19;ENST00000461673:2
ENSG00000014138	-0.768927	4.20164e-05	-0.745472	4.2795e-09	-0.731145	8.83301e-13	-0.745472	-0.853174	2.67267e-05	-0.820066	5.60948e-10	-0.80305	4.02559e-13	-0.820066	-1.66884	2.14335e-08	-1.71449	2.08824e-40	-1.70001	2.05004e-63	-1.70001	repressed	1	1	1	POLA2	protein_coding	ensembl_havana	chr11	65261762	65305589	+	5726	33	ENST00000525924:9;ENST00000527618:11;ENST00000532469:7;ENST00000527850:16;ENST00000532391:5;ENST00000534785:5;ENST00000265465:18;ENST00000533192:5
ENSG00000014257	NA	NA	NA	NA	NA	NA	NA	NA	NA	NA	NA	NA	NA	NA	-2.50067	0.0291793	-2.38835	0.000706131	-1.26835	0.023945	-2.38835	repressed	0	0	1	ACPP	protein_coding	ensembl_havana	chr3	132317367	132368298	+	4193	27	ENST00000351273:11;ENST00000336375:10;ENST00000489084:5;ENST00000495911:5;ENST00000507647:3;ENST00000493235:5;ENST00000475741:9;ENST00000512463:5;ENST00000483689:3
ENSG00000014824	0.271403	0.0125024	NA	NA	0.226462	0.0249587	0.248932	NA	NA	NA	NA	NA	NA	NA	0.385928	0.000426745	0.327289	0.00296354	0.324989	0.000235588	0.327289	induced	1	0	1	SLC30A9	protein_coding	ensembl_havana	chr4	41990472	42090457	+	7225	27	ENST00000510460:4;ENST00000509683:6;ENST00000505523:5;ENST00000513699:19;ENST00000264451:18
ENSG00000014919	0.237181	0.0057969	NA	NA	0.200027	0.00590236	0.218604	NA	NA	NA	NA	NA	NA	NA	0.252005	0.00290249	NA	NA	0.200723	0.0056656	0.226364	induced	1	0	1	COX15	protein_coding	ensembl_havana	chr10	99711844	99732100	-	4177	12	ENST00000016171:9;ENST00000370483:9;ENST00000497381:2
ENSG00000015133	NA	NA	NA	NA	NA	NA	NA	NA	NA	NA	NA	NA	NA	NA	NA	NA	-0.310171	0.0253063	-0.306384	0.0110365	-0.308277	repressed	0	0	1	CCDC88C	protein_coding	ensembl_havana	chr14	91271323	91417844	-	12426	58	ENST00000554165:4;ENST00000553403:4;ENST00000334448:6;ENST00000557455:2;ENST00000389856:4;ENST00000331194:7;ENST00000555995:2;ENST00000554051:2;ENST00000556726:7;ENST00000389857:30;ENST00000557507:2;ENST00000556767:2;ENST00000554872:7;ENST00000553437:4
ENSG00000015153	0.643964	0.000226008	0.695485	8.13672e-07	0.67975	5.08601e-09	0.67975	0.738825	0.00278885	0.827488	1.45883e-05	0.779408	9.02463e-06	0.779408	0.425995	0.000666772	0.373032	0.00601304	0.369735	0.000502693	0.373032	induced	1	1	1	YAF2	protein_coding	ensembl_havana	chr12	42157104	42238349	-	10839	39	ENST00000551528:3;ENST00000555248:3;ENST00000547351:7;ENST00000546972:2;ENST00000534854:4;ENST00000552928:6;ENST00000541702:3;ENST00000551268:6;ENST00000548661:4;ENST00000327791:5;ENST00000547254:5;ENST00000550315:1;ENST00000547622:3;ENST00000546782:2;ENST00000380790:3;ENST00000546726:6;ENST00000552109:5;ENST00000547724:3;ENST00000548917:2
ENSG00000015285	NA	NA	NA	NA	NA	NA	NA	-0.282197	0.0145832	-0.291947	0.022275	-0.287232	0.00343408	-0.287232	-0.808079	1.81588e-06	-0.852051	5.62006e-15	-0.846002	3.21791e-23	-0.846002	repressed	0	1	1	WAS	protein_coding	ensembl_havana	chrX	48676596	48691427	+	2381	27	ENST00000450772:9;ENST00000465982:6;ENST00000483750:8;ENST00000474174:2;ENST00000376701:12;ENST00000470107:2;ENST00000490627:4
ENSG00000015475	-0.549604	0.000116983	-0.549159	4.32514e-06	-0.540601	8.42045e-10	-0.549159	-0.465431	0.000130905	-0.464678	3.76176e-05	-0.462106	1.37397e-08	-0.464678	-0.783974	3.77163e-06	-0.815757	2.07864e-12	-0.809384	5.46814e-18	-0.809384	repressed	1	1	1	BID	protein_coding	ensembl_havana	chr22	17734138	17774770	-	4446	25	ENST00000551952:6;ENST00000611040:4;ENST00000473439:4;ENST00000342111:7;ENST00000550946:6;ENST00000552886:3;ENST00000614949:5;ENST00000615414:4;ENST00000399765:4;ENST00000399767:5;ENST00000317361:6;ENST00000622694:6;ENST00000494097:3;ENST00000399774:6;ENST00000617586:4
ENSG00000015676	-0.404472	0.0051388	-0.419006	0.00123355	-0.409321	0.000255976	-0.409321	NA	NA	NA	NA	NA	NA	NA	0.322652	0.02048	0.274753	0.0389951	0.271828	0.0250447	0.274753	inconsistent	0	0	0	NUDCD3	protein_coding	ensembl_havana	chr7	44379121	44490880	-	10113	29	ENST00000472246:4;ENST00000493613:4;ENST00000460110:7;ENST00000355451:6;ENST00000487118:2;ENST00000338427:3;ENST00000478769:2;ENST00000464812:5;ENST00000475952:2;ENST00000480209:2;ENST00000497978:2
ENSG00000016864	NA	NA	NA	NA	NA	NA	NA	NA	NA	NA	NA	NA	NA	NA	-0.550304	5.03773e-05	-0.598998	2.64239e-06	-0.593747	1.23889e-09	-0.593747	repressed	0	0	1	GLT8D1	protein_coding	ensembl_havana	chr3	52694485	52706083	-	3916	52	ENST00000485899:4;ENST00000497436:5;ENST00000489119:5;ENST00000491606:10;ENST00000394783:10;ENST00000479553:5;ENST00000463827:7;ENST00000266014:10;ENST00000487642:5;ENST00000464705:4;ENST00000481643:5;ENST00000407584:13;ENST00000484163:8;ENST00000478968:11;ENST00000497953:6;ENST00000480080:2;ENST00000463762:2
ENSG00000017260	0.916941	1.95381e-05	0.923292	2.33622e-13	0.907377	6.66121e-18	0.916941	0.823854	7.29378e-06	0.835309	1.51589e-12	0.819567	6.56068e-19	0.823854	0.766223	6.19687e-06	0.73075	9.35199e-10	0.723938	1.18999e-13	0.73075	induced	1	1	1	ATP2C1	protein_coding	ensembl_havana	chr3	130850595	131016712	+	8533	70	ENST00000533801:28;ENST00000508297:4;ENST00000504948:27;ENST00000422190:28;ENST00000510168:28;ENST00000507488:28;ENST00000328560:27;ENST00000504571:8;ENST00000504612:26;ENST00000508532:28;ENST00000509150:3;ENST00000505072:6;ENST00000510774:4;ENST00000359644:28;ENST00000507194:7;ENST00000508660:9;ENST00000514654:16;ENST00000428331:27;ENST00000513801:28;ENST00000513636:4;ENST00000509662:5;ENST00000…
ENSG00000017483	-1.40114	2.51749e-05	-1.39097	3.73299e-19	-1.34147	1.37101e-21	-1.39097	-1.46107	1.33286e-06	-1.46235	2.37045e-29	-1.42809	4.92305e-37	-1.46107	-4.60308	7.26232e-09	-4.71315	1.7154e-187	-4.60609	1.12466e-182	-4.60609	repressed	1	1	1	SLC38A5	protein_coding	ensembl_havana	chrX	48458537	48470256	-	4014	39	ENST00000441948:11;ENST00000615300:4;ENST00000494034:6;ENST00000480105:3;ENST00000416711:8;ENST00000488083:8;ENST00000622196:14;ENST00000619100:13;ENST00000497336:5;ENST00000440085:11;ENST00000413668:10;ENST00000595796:16;ENST00000620913:17;ENST00000429543:8
ENSG00000017797	0.511057	0.000278302	0.486641	2.21069e-05	0.481551	7.78669e-08	0.486641	0.239677	0.0370894	NA	NA	0.211501	0.0373172	0.225589	0.319683	0.00248265	0.271261	0.0162153	0.269625	0.0025185	0.271261	induced	1	1	1	RALBP1	protein_coding	ensembl_havana	chr18	9475009	9538116	+	4979	20	ENST00000019317:10;ENST00000458039:3;ENST00000383432:10;ENST00000577221:3;ENST00000585015:4
ENSG00000018189	0.27829	0.0038622	0.288464	0.0166352	0.288491	0.000942152	0.288464	0.454509	8.71373e-05	0.475744	2.95026e-05	0.469842	8.31235e-10	0.469842	0.36201	0.00044945	0.33942	0.00329805	0.337255	5.52487e-05	0.33942	induced	1	1	1	RUFY3	protein_coding	ensembl_havana	chr4	70704204	70807315	+	8070	48	ENST00000513593:2;ENST00000417478:12;ENST00000503025:5;ENST00000513597:7;ENST00000504805:6;ENST00000515479:4;ENST00000226328:13;ENST00000512331:5;ENST00000503876:5;ENST00000514898:2;ENST00000515442:3;ENST00000512103:5;ENST00000502653:19;ENST00000507333:4;ENST00000381006:18
ENSG00000018510	NA	NA	NA	NA	NA	NA	NA	NA	NA	NA	NA	NA	NA	NA	-0.342453	0.000732872	-0.370535	0.00102899	-0.36874	1.63017e-05	-0.36874	repressed	0	0	1	AGPS	protein_coding	ensembl_havana	chr2	177392644	177543836	+	8197	25	ENST00000264167:20;ENST00000460342:2;ENST00000409888:5
ENSG00000018610	-0.379417	0.00625097	-0.34489	0.0147406	-0.335382	0.00372892	-0.34489	-0.292155	0.00212693	-0.258186	0.0407334	-0.256144	0.00351914	-0.258186	-0.291387	0.00431439	-0.333281	0.0081218	-0.329929	0.000554568	-0.329929	repressed	1	1	1	CXorf56	protein_coding	ensembl_havana	chrX	119538149	119565408	-	2580	11	ENST00000469448:3;ENST00000320339:7;ENST00000536133:6
ENSG00000018699	-0.725933	2.5314e-05	-0.727857	2.36042e-10	-0.718114	3.54113e-17	-0.725933	-0.509542	0.000140413	-0.519072	4.7883e-06	-0.514774	2.16181e-09	-0.514774	-1.29784	1.54361e-08	-1.34846	4.78427e-39	-1.3409	9.71838e-74	-1.3409	repressed	1	1	1	TTC27	protein_coding	ensembl_havana	chr2	32628032	32821051	+	3185	29	ENST00000317907:20;ENST00000438654:3;ENST00000428527:6;ENST00000433416:6;ENST00000454690:4;ENST00000448773:4
ENSG00000018869	NA	NA	NA	NA	NA	NA	NA	NA	NA	NA	NA	NA	NA	NA	0.787591	0.00474489	0.629396	0.0221953	0.598413	0.0171859	0.629396	induced	0	0	1	ZNF582	protein_coding	ensembl_havana	chr19	56375846	56393545	-	3350	16	ENST00000593145:5;ENST00000586929:5;ENST00000589143:5;ENST00000587778:5;ENST00000589895:4;ENST00000619584:5;ENST00000301310:5
ENSG00000019485	NA	NA	NA	NA	NA	NA	NA	NA	NA	NA	NA	NA	NA	NA	0.502079	0.00956097	NA	NA	0.3897	0.0399297	0.44589	induced	0	0	1	PRDM11	protein_coding	ensembl_havana	chr11	45095806	45235124	+	13954	18	ENST00000534751:6;ENST00000622142:8;ENST00000424263:7;ENST00000530656:7;ENST00000528980:4;ENST00000526442:5
ENSG00000019582	NA	NA	NA	NA	NA	NA	NA	-0.560787	0.000461228	-0.521615	6.84399e-05	-0.510514	6.76393e-06	-0.521615	NA	NA	NA	NA	NA	NA	NA	repressed	0	1	0	CD74	protein_coding	ensembl_havana	chr5	150401637	150412929	-	3184	27	ENST00000524315:5;ENST00000523836:4;ENST00000522246:5;ENST00000523813:3;ENST00000517791:3;ENST00000522153:3;ENST00000353334:8;ENST00000009530:9;ENST00000517752:6;ENST00000377795:6;ENST00000518797:8;ENST00000523208:7
ENSG00000019995	0.439616	0.00164332	0.499038	0.000789959	0.486691	5.44294e-05	0.486691	0.837845	2.68977e-05	0.891924	1.40556e-09	0.867188	1.44632e-13	0.867188	1.03075	3.65538e-06	0.991343	4.40165e-12	0.978652	5.06618e-16	0.991343	induced	1	1	1	ZRANB1	protein_coding	ensembl_havana	chr10	124942123	124988189	+	5993	11	ENST00000471421:3;ENST00000359653:9
ENSG00000020256	NA	NA	NA	NA	NA	NA	NA	NA	NA	NA	NA	NA	NA	NA	-0.41977	0.00052457	-0.46691	0.000124151	-0.46265	1.42735e-06	-0.46265	repressed	0	0	1	ZFP64	protein_coding	ensembl_havana	chr20	52051663	52204308	-	6997	28	ENST00000371518:9;ENST00000371515:6;ENST00000361387:9;ENST00000477786:7;ENST00000346617:5;ENST00000461898:5;ENST00000371523:5;ENST00000456175:4;ENST00000395989:5;ENST00000395979:4;ENST00000216923:6;ENST00000467811:3
ENSG00000020426	NA	NA	0.394784	0.0479535	0.377568	0.0290082	0.386176	0.484857	0.0165831	0.552357	0.00424797	0.523124	0.00203805	0.523124	0.51136	0.00417575	0.443107	0.0105924	0.434336	0.00376104	0.443107	induced	1	1	1	MNAT1	protein_coding	ensembl_havana	chr14	60734742	60969953	+	3865	22	ENST00000556525:5;ENST00000261245:8;ENST00000555545:2;ENST00000554641:3;ENST00000557134:5;ENST00000554002:5;ENST00000539616:7;ENST00000553354:2;ENST00000556764:4
ENSG00000020633	-0.822838	2.6603e-05	-0.913517	1.26835e-16	-0.900126	1.75376e-24	-0.900126	-0.829101	2.4056e-05	-0.945494	5.12208e-15	-0.930029	1.83137e-22	-0.930029	-0.924564	1.66189e-05	-0.979747	1.37569e-14	-0.96809	1.68869e-16	-0.96809	repressed	1	1	1	RUNX3	protein_coding	ensembl_havana	chr1	24899511	24965121	-	4523	16	ENST00000338888:7;ENST00000308873:5;ENST00000399916:6;ENST00000479341:3;ENST00000496967:5
ENSG00000020922	NA	NA	NA	NA	NA	NA	NA	NA	NA	NA	NA	NA	NA	NA	-0.407699	0.00519134	-0.454604	0.000828786	-0.448921	0.00020443	-0.448921	repressed	0	0	1	MRE11A	protein_coding	ensembl_havana	chr11	94415578	94493908	-	7689	41	ENST00000535120:2;ENST00000323929:20;ENST00000536754:5;ENST00000393241:20;ENST00000538923:5;ENST00000540013:8;ENST00000541157:5;ENST00000536144:5;ENST00000407439:20;ENST00000323977:19
ENSG00000021300	0.496408	0.0128848	0.519994	0.00427618	0.498256	0.002648	0.498256	0.532782	0.0042489	0.5448	0.00153099	0.5229	0.000456038	0.532782	NA	NA	NA	NA	NA	NA	NA	induced	1	1	0	PLEKHB1	protein_coding	ensembl_havana	chr11	73646178	73662819	+	4933	47	ENST00000398492:7;ENST00000535129:6;ENST00000541597:7;ENST00000539157:7;ENST00000540157:2;ENST00000536527:5;ENST00000541760:4;ENST00000544282:2;ENST00000398494:8;ENST00000543085:6;ENST00000544532:5;ENST00000354190:8;ENST00000543524:7;ENST00000227214:7;ENST00000540431:6;ENST00000535582:7;ENST00000545106:2;ENST00000545798:4;ENST00000546251:7;ENST00000426191:3;ENST00000538227:6;ENST00000542389:6
ENSG00000021574	0.538596	0.000225976	0.552603	5.39724e-06	0.545013	2.19433e-08	0.545013	0.571627	4.90236e-05	0.590872	6.48088e-07	0.581204	1.91359e-11	0.581204	0.624299	1.8518e-05	0.585697	4.85433e-07	0.581706	4.67521e-10	0.585697	induced	1	1	1	SPAST	protein_coding	ensembl_havana	chr2	32063611	32157637	+	5213	21	ENST00000345662:16;ENST00000621856:17;ENST00000615843:17;ENST00000315285:17
ENSG00000021776	NA	NA	NA	NA	NA	NA	NA	NA	NA	NA	NA	NA	NA	NA	0.212896	0.00154959	NA	NA	0.168684	0.00357769	0.19079	induced	0	0	1	AQR	protein_coding	ensembl_havana	chr15	34851782	34969839	-	13528	47	ENST00000543879:34;ENST00000559090:4;ENST00000560117:5;ENST00000156471:35;ENST00000559767:3;ENST00000558202:4
ENSG00000021826	1.32062	0.00161254	1.31223	3.10192e-05	1.12512	5.48777e-05	1.31223	2.08205	4.58965e-05	2.12696	2.14831e-13	1.8695	9.75656e-15	2.08205	1.83235	0.000283424	1.56647	5.73451e-07	1.44869	6.9494e-07	1.56647	induced	1	1	1	CPS1	protein_coding	ensembl_havana	chr2	210477682	210679107	+	10444	59	ENST00000518043:5;ENST00000233072:38;ENST00000430249:39;ENST00000417946:5;ENST00000619804:15;ENST00000451903:28;ENST00000479988:4;ENST00000470791:3;ENST00000523702:5;ENST00000497121:6;ENST00000497163:2;ENST00000467353:2
ENSG00000022277	-0.199153	0.0315593	NA	NA	-0.191272	0.0335525	-0.195212	NA	NA	NA	NA	NA	NA	NA	NA	NA	NA	NA	NA	NA	NA	n.a.	1	0	0	RTFDC1	protein_coding	ensembl_havana	chr20	56468585	56519449	+	4063	28	ENST00000487211:5;ENST00000357348:9;ENST00000477485:3;ENST00000395881:8;ENST00000449062:9;ENST00000484084:5;ENST00000477573:3;ENST00000023939:10;ENST00000466260:7
ENSG00000022567	0.626969	0.0118049	0.671775	0.0350741	0.587834	0.0338981	0.626969	0.684378	0.00528633	0.749554	0.0154537	0.658922	0.0102985	0.684378	NA	NA	NA	NA	NA	NA	NA	induced	1	1	0	SLC45A4	protein_coding	ensembl_havana	chr8	141207166	141308305	-	8608	19	ENST00000024061:8;ENST00000519986:3;ENST00000520137:4;ENST00000517878:8;ENST00000521804:2;ENST00000519067:7
ENSG00000022840	0.231564	0.00928807	NA	NA	0.184827	0.0112236	0.208195	NA	NA	NA	NA	NA	NA	NA	0.338434	9.12271e-05	0.293393	0.00262546	0.293322	1.49278e-07	0.293393	induced	1	0	1	RNF10	protein_coding	ensembl_havana	chr12	120533480	120577594	+	5911	72	ENST00000542438:5;ENST00000539486:2;ENST00000537997:4;ENST00000535417:2;ENST00000542207:5;ENST00000543757:4;ENST00000537376:2;ENST00000366112:5;ENST00000535395:3;ENST00000545419:10;ENST00000542701:4;ENST00000543578:4;ENST00000540046:5;ENST00000537740:3;ENST00000551139:4;ENST00000535470:5;ENST00000538254:5;ENST00000544124:2;ENST00000543675:4;ENST00000413266:17;ENST00000538796:7;ENST00000536869:5;E…
ENSG00000023041	NA	NA	NA	NA	NA	NA	NA	NA	NA	NA	NA	NA	NA	NA	-0.436244	0.00136396	-0.462919	0.000139642	-0.45866	1.16052e-05	-0.45866	repressed	0	0	1	ZDHHC6	protein_coding	ensembl_havana	chr10	112424428	112446917	-	3748	21	ENST00000369405:11;ENST00000482410:4;ENST00000626395:12;ENST00000471035:5;ENST00000369404:11
ENSG00000023191	-1.20674	5.28371e-05	-1.17757	6.0123e-14	-1.13409	3.00581e-15	-1.17757	-0.939399	2.9243e-05	-0.932438	8.90424e-12	-0.908471	2.37395e-14	-0.932438	-0.938685	1.64174e-05	-0.985083	1.91244e-13	-0.972106	2.17737e-15	-0.972106	repressed	1	1	1	RNH1	protein_coding	ensembl_havana	chr11	494512	507300	-	7374	63	ENST00000534797:9;ENST00000397615:11;ENST00000531223:3;ENST00000533410:11;ENST00000529115:6;ENST00000525522:9;ENST00000354420:11;ENST00000533592:1;ENST00000524464:6;ENST00000529768:4;ENST00000356187:10;ENST00000397614:10;ENST00000528713:4;ENST00000438658:10;ENST00000397604:10;ENST00000531540:3;ENST00000529306:6;ENST00000527485:5;ENST00000529368:5;ENST00000525701:10;ENST00000532055:5;ENST000005311…
ENSG00000023287	0.950238	8.67162e-06	0.925644	3.89266e-17	0.913633	3.24885e-24	0.925644	1.10446	6.38981e-07	1.06066	2.71993e-22	1.04461	1.07316e-34	1.06066	1.15831	7.70016e-08	1.12323	1.37798e-25	1.11553	3.52892e-38	1.12323	induced	1	1	1	RB1CC1	protein_coding	ensembl_havana	chr8	52622456	52745843	-	7615	45	ENST00000435644:24;ENST00000519912:6;ENST00000517963:3;ENST00000518710:4;ENST00000025008:24;ENST00000523594:6;ENST00000518211:5;ENST00000521611:3;ENST00000522957:8;ENST00000518468:3
ENSG00000023318	NA	NA	NA	NA	NA	NA	NA	0.44531	0.000154377	0.384027	0.000362735	0.379914	1.09576e-07	0.384027	0.554109	6.39245e-06	0.508347	4.06079e-07	0.506422	6.57789e-13	0.508347	induced	0	1	1	ERP44	protein_coding	ensembl_havana	chr9	99979179	100099040	-	4854	12	ENST00000262455:12
ENSG00000023445	-0.380956	0.0260648	-0.460628	0.00158834	-0.445315	0.000950462	-0.445315	-0.638231	0.00588974	-0.710484	5.55717e-05	-0.673798	6.6641e-05	-0.673798	-0.581098	0.0153795	-0.594847	0.00178488	-0.567492	0.0160003	-0.581098	repressed	1	1	1	BIRC3	protein_coding	ensembl_havana	chr11	102317450	102339403	+	7518	28	ENST00000528940:4;ENST00000263464:9;ENST00000527309:6;ENST00000532808:10;ENST00000526421:3;ENST00000615299:10;ENST00000527336:2
ENSG00000023516	0.438467	0.000377164	0.376076	0.000787781	0.37365	8.51098e-06	0.376076	NA	NA	NA	NA	NA	NA	NA	0.291769	0.00273997	0.242224	0.0264566	0.241098	0.00332403	0.242224	induced	1	0	1	AKAP11	protein_coding	ensembl_havana	chr13	42272153	42323267	+	9920	13	ENST00000025301:13
ENSG00000023734	NA	NA	-0.37033	0.000625648	-0.364868	4.92205e-06	-0.367599	NA	NA	NA	NA	NA	NA	NA	NA	NA	NA	NA	NA	NA	NA	repressed	1	0	0	STRAP	protein_coding	ensembl_havana	chr12	15882391	15903478	+	2211	20	ENST00000536737:2;ENST00000025399:11;ENST00000538718:3;ENST00000541731:9;ENST00000419869:10;ENST00000539887:2
ENSG00000023892	0.38309	0.0163429	0.430001	0.0182096	0.414777	0.00663335	0.414777	NA	NA	NA	NA	NA	NA	NA	-1.37491	9.97954e-06	-1.46334	1.10452e-12	-1.42089	1.12142e-14	-1.42089	inconsistent	0	0	0	DEF6	protein_coding	ensembl_havana	chr6	35297852	35321771	+	2545	15	ENST00000444278:3;ENST00000468102:2;ENST00000316637:11
ENSG00000023909	0.46485	0.00250658	0.491948	0.00040607	0.481053	5.9499e-05	0.481053	NA	NA	NA	NA	NA	NA	NA	0.467647	0.00500271	0.435835	0.0048044	0.428751	0.0023865	0.435835	induced	1	0	1	GCLM	protein_coding	ensembl_havana	chr1	93885205	93909456	-	5420	13	ENST00000615724:6;ENST00000462183:2;ENST00000370238:7;ENST00000467772:6
ENSG00000024048	0.561708	4.16934e-05	0.55234	3.99268e-07	0.547388	7.48511e-13	0.55234	0.65724	3.23533e-06	0.626185	5.43001e-10	0.620007	4.06543e-22	0.626185	0.911605	3.20732e-07	0.874082	1.27462e-16	0.868994	3.50057e-27	0.874082	induced	1	1	1	UBR2	protein_coding	ensembl_havana	chr6	42564062	42693504	+	8840	49	ENST00000372899:47;ENST00000372903:12;ENST00000372901:47
ENSG00000024526	NA	NA	NA	NA	NA	NA	NA	NA	NA	NA	NA	NA	NA	NA	-1.61499	6.19439e-05	-1.68241	7.99101e-16	-1.62272	6.6778e-16	-1.62272	repressed	0	0	1	DEPDC1	protein_coding	ensembl_havana	chr1	68474152	68497221	-	5904	23	ENST00000489862:13;ENST00000370966:11;ENST00000456315:12;ENST00000488146:4;ENST00000525124:5
ENSG00000024862	0.753948	0.000884257	0.82487	1.02085e-05	0.787838	1.32653e-06	0.787838	0.966457	6.90198e-05	1.03553	4.06704e-09	0.989915	2.29832e-11	0.989915	0.928955	7.16722e-05	0.879124	1.0123e-06	0.859419	6.13142e-08	0.879124	induced	1	1	1	CCDC28A	protein_coding	ensembl_havana	chr6	138773509	138793319	+	1507	13	ENST00000610978:7;ENST00000611852:6;ENST00000617445:6;ENST00000332797:6
ENSG00000025293	NA	NA	NA	NA	NA	NA	NA	0.308465	0.00920617	0.306429	0.0170247	0.301364	0.0022123	0.306429	0.40309	0.00142676	0.37139	0.00177979	0.368536	0.000226233	0.37139	induced	0	1	1	PHF20	protein_coding	ensembl_havana	chr20	35771974	35950381	+	8384	50	ENST00000420233:2;ENST00000449988:3;ENST00000481202:10;ENST00000452270:6;ENST00000473943:2;ENST00000495338:5;ENST00000461405:2;ENST00000496305:3;ENST00000480940:3;ENST00000461122:6;ENST00000617560:2;ENST00000485604:3;ENST00000339089:12;ENST00000374000:12;ENST00000486408:5;ENST00000374012:18;ENST00000439301:13
ENSG00000025423	-0.463487	0.0259267	-0.420844	0.0470774	-0.399884	0.0253564	-0.420844	NA	NA	NA	NA	NA	NA	NA	-0.435866	0.023538	-0.528741	0.0072002	-0.516264	0.00257517	-0.516264	repressed	1	0	1	HSD17B6	protein_coding	ensembl_havana	chr12	56752161	56787790	+	2272	22	ENST00000554150:6;ENST00000554643:6;ENST00000555805:6;ENST00000556481:3;ENST00000555159:5;ENST00000556650:3;ENST00000554155:3;ENST00000553476:2;ENST00000322165:5;ENST00000556875:3
ENSG00000025434	NA	NA	NA	NA	NA	NA	NA	-0.600642	0.0081408	NA	NA	-0.469107	0.0365488	-0.534874	NA	NA	NA	NA	NA	NA	NA	repressed	0	1	0	NR1H3	protein_coding	ensembl_havana	chr11	47248300	47269032	+	4533	76	ENST00000462051:2;ENST00000532630:4;ENST00000530310:4;ENST00000441012:10;ENST00000449369:6;ENST00000436778:6;ENST00000616973:10;ENST00000486991:2;ENST00000481889:8;ENST00000529540:10;ENST00000487913:2;ENST00000420369:5;ENST00000527464:7;ENST00000405576:8;ENST00000405853:9;ENST00000498548:2;ENST00000407404:9;ENST00000467728:9;ENST00000527949:6;ENST00000481020:8;ENST00000476086:3;ENST00000457932:4;…
ENSG00000025770	-0.538903	0.00178226	-0.498449	0.0169873	-0.473944	0.00640219	-0.498449	-0.457417	0.00297992	-0.397962	0.0490515	-0.382374	0.0181577	-0.397962	-0.254781	0.0447548	NA	NA	-0.337645	0.0345349	-0.296213	repressed	1	1	1	NCAPH2	protein_coding	ensembl_havana	chr22	50508216	50523472	+	3159	39	ENST00000520297:7;ENST00000395698:9;ENST00000420993:20;ENST00000395701:19;ENST00000522304:5;ENST00000418794:7;ENST00000522048:7;ENST00000518394:7;ENST00000523045:10;ENST00000299821:20
ENSG00000025772	-0.479103	0.000149144	-0.562912	3.73406e-08	-0.556376	1.32842e-14	-0.556376	-0.442157	6.2556e-05	-0.573616	6.65513e-08	-0.570122	2.49755e-19	-0.570122	-0.402782	7.4298e-05	-0.463703	1.56239e-06	-0.461625	5.87513e-13	-0.461625	repressed	1	1	1	TOMM34	protein_coding	ensembl_havana	chr20	44942130	44960486	-	2062	7	ENST00000372813:7
ENSG00000025800	-0.19077	0.0223587	-0.256048	0.0160841	-0.25171	0.000887302	-0.25171	NA	NA	NA	NA	NA	NA	NA	NA	NA	NA	NA	NA	NA	NA	repressed	1	0	0	KPNA6	protein_coding	ensembl_havana	chr1	32108038	32176568	+	7480	21	ENST00000471599:14;ENST00000469790:9;ENST00000446515:9;ENST00000373625:14
ENSG00000026025	1.12607	0.00827325	1.17141	2.38217e-05	0.941183	0.00334952	1.12607	0.542763	0.0378163	0.466739	0.0324925	0.430652	0.0399069	0.466739	0.684029	0.0306925	0.669534	0.00748454	0.61462	0.0490455	0.669534	induced	1	1	1	VIM	protein_coding	ensembl_havana	chr10	17228259	17237593	+	4965	26	ENST00000421459:4;ENST00000224237:9;ENST00000544301:10;ENST00000469543:6;ENST00000478746:2;ENST00000485947:2;ENST00000495528:3;ENST00000478317:2;ENST00000497849:2;ENST00000487938:8
ENSG00000026103	-0.496158	0.0161268	-0.554874	0.000599864	-0.531687	0.000519971	-0.531687	-0.707982	0.00300869	-0.769152	7.582e-06	-0.730872	1.06487e-05	-0.730872	-1.49001	1.32472e-05	-1.53198	3.32974e-19	-1.49379	5.76575e-19	-1.49379	repressed	1	1	1	FAS	protein_coding	ensembl_havana	chr10	88990531	89015785	+	3688	38	ENST00000494799:7;ENST00000626542:10;ENST00000352159:9;ENST00000487314:8;ENST00000466081:4;ENST00000477270:6;ENST00000460510:4;ENST00000313771:9;ENST00000612663:10;ENST00000488877:8;ENST00000479522:6;ENST00000492756:7;ENST00000371857:5;ENST00000484444:7;ENST00000357339:8;ENST00000494410:7;ENST00000355279:8;ENST00000615406:10;ENST00000355740:9
ENSG00000026297	NA	NA	NA	NA	NA	NA	NA	-0.561268	0.00315066	-0.50949	0.00406963	-0.490723	0.00119293	-0.50949	-0.648276	0.000293121	-0.714519	1.56878e-06	-0.704839	4.3398e-08	-0.704839	repressed	0	1	1	RNASET2	protein_coding	ensembl_havana	chr6	166929504	166957191	-	7643	47	ENST00000496851:7;ENST00000611959:8;ENST00000478180:10;ENST00000510083:2;ENST00000509073:3;ENST00000467705:6;ENST00000476238:10;ENST00000028008:9;ENST00000358165:4;ENST00000508775:9;ENST00000421787:9;ENST00000499370:6;ENST00000620173:14;ENST00000366855:10
ENSG00000026652	1.84691	1.53247e-05	1.88271	1.46566e-26	1.78718	8.07395e-26	1.84691	0.858151	0.000414514	0.888621	8.154e-07	0.845203	1.3833e-07	0.858151	0.831814	0.000220229	0.773186	3.33239e-06	0.758182	8.03896e-07	0.773186	induced	1	1	1	AGPAT4	protein_coding	ensembl_havana	chr6	161129979	161274061	-	8769	17	ENST00000437165:3;ENST00000320285:9;ENST00000366911:8;ENST00000366905:3;ENST00000436279:6
ENSG00000026751	-0.748168	0.000336087	-0.773427	1.91159e-08	-0.751307	2.71502e-09	-0.751307	-1.00052	0.000101361	-1.04489	4.71415e-12	-1.0054	1.79963e-12	-1.0054	-2.25662	3.97365e-08	-2.30908	9.30251e-69	-2.27967	3.03654e-79	-2.27967	repressed	1	1	1	SLAMF7	protein_coding	ensembl_havana	chr1	160739057	160754821	+	4833	18	ENST00000444090:4;ENST00000368042:6;ENST00000495334:4;ENST00000621377:6;ENST00000458602:5;ENST00000458104:4;ENST00000359331:6;ENST00000441662:5;ENST00000488819:3;ENST00000484221:2;ENST00000368043:7
ENSG00000026950	1.04758	6.02367e-05	1.10445	1.2557e-09	1.05843	1.44568e-11	1.05843	0.579581	0.00211374	0.63133	0.00100574	0.602722	0.000142398	0.602722	NA	NA	NA	NA	NA	NA	NA	induced	1	1	0	BTN3A1	protein_coding	ensembl_havana	chr6	26402237	26415216	+	5547	33	ENST00000425234:10;ENST00000082468:9;ENST00000476549:10;ENST00000450085:3;ENST00000465690:2;ENST00000513047:5;ENST00000506698:3;ENST00000427334:4;ENST00000414912:10;ENST00000289361:10;ENST00000502361:4
ENSG00000027001	-0.640867	0.000468726	-0.612764	2.6257e-05	-0.594759	1.19985e-06	-0.612764	-0.354364	0.0109417	-0.309533	0.0392589	-0.304677	0.0111005	-0.309533	NA	NA	NA	NA	NA	NA	NA	repressed	1	1	0	MIPEP	protein_coding	ensembl_havana	chr13	23730189	23889419	-	3407	23	ENST00000382172:19;ENST00000494139:6;ENST00000464194:2;ENST00000469167:3;ENST00000433710:4
ENSG00000027697	-0.498964	0.00117835	-0.556788	3.44506e-06	-0.545467	1.92888e-07	-0.545467	-0.376622	0.00310548	-0.46337	0.000152484	-0.456422	3.9174e-06	-0.456422	-0.785757	1.36199e-06	-0.826984	8.62702e-16	-0.822293	5.88186e-24	-0.822293	repressed	1	1	1	IFNGR1	protein_coding	ensembl_havana	chr6	137197484	137219449	-	2571	15	ENST00000367739:7;ENST00000478333:2;ENST00000458076:5;ENST00000414770:5;ENST00000543628:8
ENSG00000027847	-0.584845	0.0091255	-0.535445	0.0276768	-0.495569	0.0182473	-0.535445	NA	NA	NA	NA	NA	NA	NA	NA	NA	NA	NA	NA	NA	NA	repressed	1	0	0	B4GALT7	protein_coding	ensembl_havana	chr5	177600100	177610347	+	4927	24	ENST00000507061:2;ENST00000502420:3;ENST00000505468:3;ENST00000505145:4;ENST00000515353:2;ENST00000510761:4;ENST00000029410:6;ENST00000505433:6
ENSG00000028116	NA	NA	NA	NA	NA	NA	NA	0.402598	0.0315382	0.431037	0.010789	0.411426	0.00958485	0.411426	NA	NA	NA	NA	NA	NA	NA	induced	0	1	0	VRK2	protein_coding	ensembl_havana	chr2	57907651	58159920	+	3509	35	ENST00000463222:4;ENST00000432057:14;ENST00000435505:16;ENST00000478687:6;ENST00000340157:13;ENST00000428021:5;ENST00000417641:16;ENST00000412104:12;ENST00000440705:13
ENSG00000028137	-1.07155	0.00320338	-1.07553	1.20819e-05	-0.981298	9.37144e-06	-1.07155	-0.925355	0.00194002	-0.934089	2.24692e-05	-0.8672	1.02239e-05	-0.925355	-1.64552	0.000105745	-1.76789	1.33262e-13	-1.68982	4.86345e-14	-1.68982	repressed	1	1	1	TNFRSF1B	protein_coding	ensembl_havana	chr1	12167003	12209228	+	3766	14	ENST00000376259:10;ENST00000492361:9;ENST00000536782:5;ENST00000489921:3
ENSG00000028203	0.400567	0.000306195	0.37439	0.000474078	0.37228	1.52554e-06	0.37439	0.29002	0.00199007	0.246515	0.0284582	0.24298	0.00119293	0.246515	0.502414	6.39372e-06	0.454336	3.65145e-06	0.452734	1.17812e-11	0.454336	induced	1	1	1	VEZT	protein_coding	ensembl_havana	chr12	95217746	95302790	+	8757	93	ENST00000548455:8;ENST00000552306:4;ENST00000546557:7;ENST00000546398:10;ENST00000550106:16;ENST00000553063:6;ENST00000548822:6;ENST00000551039:6;ENST00000552660:13;ENST00000552626:7;ENST00000551994:12;ENST00000397792:13;ENST00000436874:12;ENST00000546951:2;ENST00000552031:6;ENST00000551746:6;ENST00000551356:4;ENST00000552821:5;ENST00000551311:5;ENST00000551472:6;ENST00000549192:12;ENST0000054748…
ENSG00000028277	-0.718396	6.73792e-05	-0.801986	1.41031e-12	-0.788452	3.90615e-17	-0.788452	-0.698768	3.77102e-05	-0.804609	2.9129e-11	-0.791179	2.2365e-16	-0.791179	-0.965328	9.71961e-06	-1.01499	5.89803e-16	-1.00342	4.04842e-18	-1.00342	repressed	1	1	1	POU2F2	protein_coding	ensembl_havana	chr19	42086110	42196585	-	8903	55	ENST00000598842:3;ENST00000531773:6;ENST00000342301:15;ENST00000528894:9;ENST00000524801:7;ENST00000532176:6;ENST00000529067:14;ENST00000534559:16;ENST00000389341:14;ENST00000530982:7;ENST00000526831:5;ENST00000533548:4;ENST00000560804:14;ENST00000526816:14;ENST00000560398:14;ENST00000560558:13;ENST00000625670:6;ENST00000529952:13;ENST00000558596:3
ENSG00000028310	-0.698857	0.000115863	-0.665395	2.96442e-06	-0.647583	1.66705e-08	-0.665395	-0.69145	0.000207099	-0.651609	1.62565e-05	-0.634971	1.75203e-07	-0.651609	-0.590637	8.71156e-05	-0.650435	1.6385e-06	-0.642704	4.8469e-09	-0.642704	repressed	1	1	1	BRD9	protein_coding	ensembl_havana	chr5	850291	892824	-	9572	57	ENST00000518251:6;ENST00000518250:5;ENST00000497410:2;ENST00000483234:6;ENST00000523139:6;ENST00000519838:5;ENST00000495265:16;ENST00000489816:17;ENST00000475706:6;ENST00000489093:6;ENST00000466684:11;ENST00000490814:19;ENST00000493082:3;ENST00000487688:5;ENST00000467963:16;ENST00000519112:7;ENST00000495794:13;ENST00000483173:16;ENST00000494422:4
ENSG00000028528	0.463865	4.57254e-05	0.412453	5.84641e-05	0.411088	5.90591e-11	0.412453	0.484864	1.16168e-05	0.40539	7.26231e-05	0.402013	3.02703e-14	0.40539	0.573126	1.38065e-06	0.531552	4.25032e-08	0.53012	8.81582e-20	0.531552	induced	1	1	1	SNX1	protein_coding	ensembl_havana	chr15	64094123	64146090	+	9780	42	ENST00000380285:15;ENST00000559061:7;ENST00000559844:15;ENST00000559389:7;ENST00000558040:4;ENST00000625244:3;ENST00000561026:13;ENST00000560260:9;ENST00000559339:2;ENST00000261889:15;ENST00000560861:4;ENST00000559961:2;ENST00000560829:14;ENST00000559401:2
ENSG00000028839	NA	NA	NA	NA	NA	NA	NA	NA	NA	NA	NA	NA	NA	NA	0.401198	0.00161791	0.359569	0.00332281	0.35603	0.000576485	0.359569	induced	0	0	1	TBPL1	protein_coding	ensembl_havana	chr6	133952170	133990432	+	5039	17	ENST00000613034:7;ENST00000477527:3;ENST00000237264:7;ENST00000367869:5;ENST00000457715:3;ENST00000481694:3;ENST00000416965:5;ENST00000367871:6
ENSG00000029363	0.249198	0.00577565	NA	NA	0.174128	0.0296931	0.211663	NA	NA	NA	NA	NA	NA	NA	NA	NA	NA	NA	NA	NA	NA	n.a.	1	0	0	BCLAF1	protein_coding	ensembl_havana	chr6	136256863	136289851	-	9297	61	ENST00000534792:3;ENST00000476194:2;ENST00000533621:4;ENST00000533422:4;ENST00000526228:3;ENST00000534321:2;ENST00000527613:14;ENST00000527536:12;ENST00000529917:6;ENST00000528229:3;ENST00000529522:3;ENST00000531224:13;ENST00000530429:13;ENST00000353331:12;ENST00000527759:13;ENST00000392348:10;ENST00000532384:13;ENST00000628517:10;ENST00000529826:9;ENST00000534762:5;ENST00000532076:4;ENST00000534…
ENSG00000029364	NA	NA	NA	NA	NA	NA	NA	0.375394	0.000677895	0.292596	0.0101458	0.287993	0.000249787	0.292596	0.339383	0.000270217	0.2903	0.00478428	0.289458	3.03628e-05	0.2903	induced	0	1	1	SLC39A9	protein_coding	ensembl_havana	chr14	69398015	69462388	+	7136	26	ENST00000556605:7;ENST00000031146:6;ENST00000628474:8;ENST00000557046:6;ENST00000555840:8;ENST00000555245:7;ENST00000554059:3;ENST00000336643:7;ENST00000538956:8;ENST00000556125:5;ENST00000554023:3
ENSG00000029639	-0.242331	0.0193881	NA	NA	-0.237591	0.0146251	-0.239961	-0.51008	0.000158121	-0.486457	6.41042e-05	-0.482371	1.35746e-07	-0.486457	-0.740128	7.59236e-06	-0.771521	8.25654e-11	-0.766418	2.68336e-15	-0.766418	repressed	1	1	1	TFB1M	protein_coding	ensembl_havana	chr6	155257509	155314493	-	2736	25	ENST00000470239:3;ENST00000495806:3;ENST00000480390:2;ENST00000487586:3;ENST00000468889:4;ENST00000475849:5;ENST00000489874:5;ENST00000367166:7;ENST00000466349:2
ENSG00000029725	NA	NA	NA	NA	NA	NA	NA	NA	NA	NA	NA	NA	NA	NA	0.270707	0.0027861	0.234916	0.0252901	0.233468	0.00317613	0.234916	induced	0	0	1	RABEP1	protein_coding	ensembl_havana	chr17	5282265	5385812	+	6531	32	ENST00000575991:3;ENST00000570487:3;ENST00000572250:4;ENST00000574568:3;ENST00000537505:18;ENST00000575475:14;ENST00000341923:17
ENSG00000030066	-0.30488	0.00984185	-0.312657	0.0146627	-0.305354	0.00284203	-0.305354	-0.270235	0.0134473	-0.286293	0.0192447	-0.283178	0.00439377	-0.283178	-0.926808	3.73747e-07	-0.968669	1.99474e-19	-0.963259	5.38608e-31	-0.963259	repressed	1	1	1	NUP160	protein_coding	ensembl_havana	chr11	47778087	47848555	-	8576	57	ENST00000530326:34;ENST00000378460:36;ENST00000526569:3;ENST00000531016:2;ENST00000532773:3;ENST00000528071:28;ENST00000527126:2;ENST00000528501:16;ENST00000527750:2;ENST00000526870:3;ENST00000529863:3
ENSG00000030110	NA	NA	NA	NA	NA	NA	NA	-0.445118	0.00739816	NA	NA	-0.364272	0.0213526	-0.404695	-0.617215	0.000509343	-0.696012	9.14407e-05	-0.683647	5.62351e-06	-0.683647	repressed	0	1	1	BAK1	protein_coding	ensembl_havana	chr6	33572547	33580293	-	2212	11	ENST00000442998:7;ENST00000374467:6;ENST00000360661:7
ENSG00000030419	NA	NA	NA	NA	NA	NA	NA	NA	NA	NA	NA	NA	NA	NA	-1.28576	1.22256e-05	-1.38832	7.95269e-17	-1.36136	1.45601e-19	-1.36136	repressed	0	0	1	IKZF2	protein_coding	ensembl_havana	chr2	212999691	213152427	-	12240	31	ENST00000451136:8;ENST00000374319:9;ENST00000374326:7;ENST00000431520:9;ENST00000452786:4;ENST00000433134:5;ENST00000484040:2;ENST00000442445:3;ENST00000342002:8;ENST00000439848:8;ENST00000412444:9;ENST00000434687:9;ENST00000457361:8;ENST00000453575:8
ENSG00000030582	NA	NA	NA	NA	NA	NA	NA	NA	NA	NA	NA	NA	NA	NA	0.497549	0.00413888	0.378183	0.0060579	0.372818	0.00425211	0.378183	induced	0	0	1	GRN	protein_coding	ensembl_havana	chr17	44345086	44353102	+	3680	56	ENST00000586242:3;ENST00000591740:6;ENST00000053867:13;ENST00000588170:4;ENST00000592783:6;ENST00000588237:6;ENST00000592323:3;ENST00000589265:9;ENST00000589536:5;ENST00000590984:4;ENST00000586443:7;ENST00000589923:4;ENST00000585512:3;ENST00000587387:6;ENST00000588143:6;ENST00000587109:3;ENST00000587518:6;ENST00000593167:7;ENST00000585348:2;ENST00000587958:3;ENST00000586782:8
ENSG00000031003	0.744568	9.99364e-05	0.760973	4.41887e-09	0.745003	5.26414e-11	0.745003	0.632307	0.000350762	0.657125	1.18352e-06	0.638459	4.87363e-08	0.638459	1.31746	1.70685e-07	1.27293	1.08322e-26	1.26109	6.86354e-35	1.27293	induced	1	1	1	FAM13B	protein_coding	ensembl_havana	chr5	137937960	138051961	-	6808	45	ENST00000505961:4;ENST00000033079:23;ENST00000505281:2;ENST00000510804:2;ENST00000420893:22;ENST00000425075:22;ENST00000508403:5;ENST00000509596:5;ENST00000514310:5;ENST00000502471:4;ENST00000513640:2
ENSG00000031691	NA	NA	NA	NA	NA	NA	NA	NA	NA	NA	NA	NA	NA	NA	-0.805273	0.0319711	-1.03709	0.0017492	-0.948467	0.00279121	-0.948467	repressed	0	0	1	CENPQ	protein_coding	ensembl_havana	chr6	49463378	49493107	+	1733	9	ENST00000335783:9
ENSG00000031698	NA	NA	NA	NA	NA	NA	NA	0.653269	0.00014971	0.517444	1.49663e-05	0.508577	1.97148e-08	0.517444	0.512397	2.87459e-05	0.451634	4.71766e-06	0.449811	9.86293e-11	0.451634	induced	0	1	1	SARS	protein_coding	ensembl_havana	chr1	109213918	109238169	+	3836	20	ENST00000369923:12;ENST00000471705:2;ENST00000468588:2;ENST00000482384:2;ENST00000234677:11;ENST00000477544:5
ENSG00000031823	-0.319043	0.00403368	-0.313151	0.00968862	-0.309893	0.000511222	-0.313151	-0.290699	0.0044752	-0.303918	0.00959616	-0.299877	0.000215378	-0.299877	-0.180947	0.0183075	-0.218066	0.0438809	-0.216992	0.00346002	-0.216992	repressed	1	1	1	RANBP3	protein_coding	ensembl_havana	chr19	5916139	5978142	-	7445	69	ENST00000587799:4;ENST00000588010:7;ENST00000592266:4;ENST00000590623:10;ENST00000340578:17;ENST00000587463:7;ENST00000592197:4;ENST00000591124:7;ENST00000585339:7;ENST00000592771:17;ENST00000593025:2;ENST00000592621:10;ENST00000591736:6;ENST00000587263:7;ENST00000591881:6;ENST00000589886:6;ENST00000588879:8;ENST00000439268:17;ENST00000591092:16;ENST00000589353:8;ENST00000587956:5;ENST00000586344…
ENSG00000032219	0.959843	2.96393e-05	0.976861	8.67565e-13	0.954345	7.6239e-16	0.959843	0.750128	7.89932e-05	0.777956	3.49199e-08	0.756701	1.29447e-10	0.756701	0.379428	0.0107307	0.327164	0.0341546	0.322573	0.0152493	0.327164	induced	1	1	1	ARID4A	protein_coding	ensembl_havana	chr14	58298385	58373887	+	7568	43	ENST00000466065:3;ENST00000417477:10;ENST00000395168:24;ENST00000431612:6;ENST00000469635:3;ENST00000348476:23;ENST00000424658:4;ENST00000445108:10;ENST00000431317:22;ENST00000355431:24;ENST00000553355:3
ENSG00000032389	-0.623466	0.000829469	-0.590034	0.000111845	-0.571408	1.17212e-05	-0.590034	-0.702561	0.000415595	-0.661664	3.52023e-05	-0.639546	2.49428e-06	-0.661664	-0.303063	0.0123727	-0.36212	0.00897902	-0.357205	0.00182335	-0.357205	repressed	1	1	1	TSSC1	protein_coding	ensembl_havana	chr2	3188925	3377882	-	5775	37	ENST00000444776:5;ENST00000462515:3;ENST00000406835:6;ENST00000482570:4;ENST00000443925:6;ENST00000496433:3;ENST00000435721:6;ENST00000470625:2;ENST00000382125:9;ENST00000463662:6;ENST00000441271:5;ENST00000455162:7;ENST00000478754:11;ENST00000398659:10
ENSG00000032742	0.35284	0.0470952	NA	NA	0.384069	0.0443341	0.368455	NA	NA	NA	NA	NA	NA	NA	1.23221	4.65032e-06	1.17319	1.81831e-10	1.14812	1.68454e-13	1.17319	induced	1	0	1	IFT88	protein_coding	ensembl_havana	chr13	20567069	20691437	+	6111	44	ENST00000319980:28;ENST00000389373:4;ENST00000482172:10;ENST00000470695:2;ENST00000461115:5;ENST00000537103:11;ENST00000351808:26
ENSG00000033011	-0.619508	0.000984961	-0.583902	0.00113444	-0.560264	0.00019209	-0.583902	-0.543852	0.00149229	-0.50089	0.00437483	-0.482957	0.0008365	-0.50089	-0.410223	0.00754224	-0.47726	0.00487308	-0.469252	0.00116098	-0.469252	repressed	1	1	1	ALG1	protein_coding	ensembl_havana	chr16	5033960	5087379	+	4496	29	ENST00000586840:5;ENST00000592793:3;ENST00000588623:14;ENST00000592661:2;ENST00000591783:7;ENST00000591822:13;ENST00000262374:13;ENST00000544428:13
ENSG00000033030	0.523008	0.000129444	0.500126	4.57334e-06	0.494983	4.04976e-09	0.500126	0.287204	0.0014974	0.254249	0.0218931	0.250838	0.000406395	0.254249	NA	NA	NA	NA	NA	NA	NA	induced	1	1	0	ZCCHC8	protein_coding	ensembl_havana	chr12	122471600	122501073	-	9124	33	ENST00000536306:12;ENST00000543897:12;ENST00000542892:4;ENST00000536663:11;ENST00000544054:7;ENST00000546149:2;ENST00000540586:7;ENST00000538493:2;ENST00000538116:3;ENST00000633063:14
ENSG00000033050	-1.10216	2.7595e-05	-1.12309	4.37032e-17	-1.09465	1.21101e-20	-1.10216	-0.752504	0.00012291	-0.795873	1.2577e-09	-0.777366	1.50081e-11	-0.777366	-1.19461	1.01439e-07	-1.23617	6.01704e-33	-1.22889	1.12503e-55	-1.22889	repressed	1	1	1	ABCF2	protein_coding	ensembl_havana	chr7	151207837	151227230	-	4448	26	ENST00000222388:16;ENST00000473874:6;ENST00000287844:15;ENST00000477252:2;ENST00000468073:6;ENST00000441774:5
ENSG00000033100	NA	NA	NA	NA	NA	NA	NA	NA	NA	NA	NA	NA	NA	NA	0.577813	6.14247e-05	0.509034	0.000689688	0.504884	2.06928e-05	0.509034	induced	0	0	1	CHPF2	protein_coding	ensembl_havana	chr7	151232489	151238827	+	4205	11	ENST00000035307:4;ENST00000465601:4;ENST00000495645:5;ENST00000482173:2
ENSG00000033170	NA	NA	NA	NA	NA	NA	NA	0.287468	0.0051568	NA	NA	0.225816	0.00927021	0.256642	0.308239	0.00246428	0.257038	0.0183934	0.255544	0.00286158	0.257038	induced	0	1	1	FUT8	protein_coding	ensembl_havana	chr14	65410592	65744121	+	6700	42	ENST00000358307:11;ENST00000555559:4;ENST00000556292:3;ENST00000553924:4;ENST00000394586:10;ENST00000549235:3;ENST00000342677:9;ENST00000554667:2;ENST00000557164:10;ENST00000360689:11;ENST00000554765:5;ENST00000557338:4;ENST00000557536:4;ENST00000554610:2;ENST00000556518:4
ENSG00000033178	0.562064	0.00028086	0.52944	6.8621e-06	0.522015	2.014e-07	0.52944	0.269995	0.0125159	NA	NA	0.228404	0.0215779	0.249199	0.447038	0.000613422	0.398083	0.000675621	0.394975	7.45034e-05	0.398083	induced	1	1	1	UBA6	protein_coding	ensembl_havana	chr4	67612652	67701179	-	11432	43	ENST00000429659:11;ENST00000420827:13;ENST00000505673:9;ENST00000514261:4;ENST00000322244:33;ENST00000506571:5
ENSG00000033800	0.71878	3.34996e-05	0.639633	2.80179e-09	0.632782	2.78252e-13	0.639633	0.374072	0.00383976	0.276813	0.0295393	0.27071	0.00818443	0.276813	0.805584	3.4241e-06	0.75055	1.87555e-12	0.746006	6.05229e-18	0.75055	induced	1	1	1	PIAS1	protein_coding	ensembl_havana	chr15	68054179	68198603	+	10776	35	ENST00000545237:15;ENST00000611270:4;ENST00000567417:3;ENST00000564915:5;ENST00000564009:2;ENST00000249636:14;ENST00000562190:6;ENST00000563996:4
ENSG00000033867	NA	NA	NA	NA	NA	NA	NA	NA	NA	NA	NA	NA	NA	NA	-0.248465	0.00240488	-0.303583	0.00321015	-0.302626	3.3892e-05	-0.302626	repressed	0	0	1	SLC4A7	protein_coding	ensembl_havana	chr3	27372721	27484420	-	9616	49	ENST00000428179:23;ENST00000428005:7;ENST00000425128:28;ENST00000419036:18;ENST00000438530:24;ENST00000455077:25;ENST00000428386:24;ENST00000446700:25;ENST00000475120:2;ENST00000454389:26;ENST00000295736:25;ENST00000440156:26;ENST00000457377:24;ENST00000437266:23;ENST00000445684:25;ENST00000437179:24;ENST00000465487:6;ENST00000491211:2
ENSG00000034152	-0.300977	0.0217275	-0.318996	0.0126883	-0.311599	0.00390769	-0.311599	NA	NA	NA	NA	NA	NA	NA	NA	NA	NA	NA	NA	NA	NA	repressed	1	0	0	MAP2K3	protein_coding	ensembl_havana	chr17	21284672	21315240	+	3783	35	ENST00000529517:4;ENST00000527123:2;ENST00000483928:4;ENST00000613338:14;ENST00000395491:13;ENST00000496046:11;ENST00000361818:12;ENST00000342679:12;ENST00000526076:7;ENST00000534743:2;ENST00000316920:13;ENST00000627447:2;ENST00000583508:5;ENST00000477540:3;ENST00000479129:5
ENSG00000034677	0.516531	0.00119579	0.506473	0.00017099	0.496014	2.39246e-05	0.506473	0.386188	0.00415481	0.383555	0.00338047	0.373329	0.000928913	0.383555	0.528149	0.000606056	0.48961	0.000143749	0.484109	3.2408e-05	0.48961	induced	1	1	1	RNF19A	protein_coding	ensembl_havana	chr8	100257059	100410015	-	6049	46	ENST00000616528:10;ENST00000522182:4;ENST00000524233:3;ENST00000523255:5;ENST00000523481:4;ENST00000519342:3;ENST00000520903:2;ENST00000523644:3;ENST00000522369:3;ENST00000519449:11;ENST00000432381:2;ENST00000341084:10;ENST00000520071:2;ENST00000519527:4;ENST00000517584:3;ENST00000523167:2
ENSG00000034713	0.774998	4.92722e-06	0.691637	2.80455e-13	0.688707	2.08023e-33	0.691637	0.350149	0.000232462	0.25524	0.0161935	0.252406	3.2416e-06	0.25524	0.724835	7.19261e-06	0.680945	1.62785e-10	0.676491	2.80887e-15	0.680945	induced	1	1	1	GABARAPL2	protein_coding	ensembl_havana	chr16	75566351	75577881	+	3034	10	ENST00000037243:4;ENST00000565057:3;ENST00000568455:4;ENST00000563744:3;ENST00000565985:1
ENSG00000035115	NA	NA	NA	NA	NA	NA	NA	0.874043	0.000274517	0.976966	5.75596e-05	0.900262	1.00072e-05	0.900262	NA	NA	NA	NA	NA	NA	NA	induced	0	1	0	SH3YL1	protein_coding	ensembl_havana	chr2	217730	266398	-	11165	70	ENST00000465733:3;ENST00000403658:11;ENST00000488979:6;ENST00000497051:4;ENST00000356150:10;ENST00000481932:2;ENST00000415368:5;ENST00000463865:10;ENST00000488044:7;ENST00000462719:2;ENST00000468321:12;ENST00000472861:4;ENST00000605370:1;ENST00000477707:4;ENST00000475027:7;ENST00000471948:7;ENST00000473104:11;ENST00000403712:9;ENST00000403657:12;ENST00000454318:7;ENST00000626873:13;ENST0000040543…
ENSG00000035141	-0.741441	7.14351e-05	-0.779113	1.11816e-10	-0.764689	8.64878e-15	-0.764689	-0.528966	2.07356e-05	-0.609885	1.21434e-08	-0.604868	4.19623e-17	-0.604868	-1.05906	1.21985e-07	-1.1021	6.45047e-26	-1.09544	3.1015e-43	-1.09544	repressed	1	1	1	FAM136A	protein_coding	ensembl_havana	chr2	70295975	70302090	-	3086	14	ENST00000037869:3;ENST00000498665:2;ENST00000438759:3;ENST00000430566:3;ENST00000450256:4;ENST00000460307:3
ENSG00000035403	0.418871	5.7644e-05	0.36084	0.000348922	0.359284	2.99469e-09	0.36084	0.362491	0.000228278	0.278039	0.0104866	0.274513	2.30581e-05	0.278039	0.341942	0.000176115	0.301105	0.00275509	0.299851	9.3589e-06	0.301105	induced	1	1	1	VCL	protein_coding	ensembl_havana	chr10	73995193	74121363	+	9992	37	ENST00000211998:22;ENST00000372755:21;ENST00000472585:3;ENST00000436396:15;ENST00000624354:21;ENST00000478896:5;ENST00000623461:23;ENST00000461383:2
ENSG00000035499	NA	NA	NA	NA	NA	NA	NA	NA	NA	NA	NA	NA	NA	NA	-0.448505	0.0463911	-0.556546	0.00872826	-0.539792	0.00493626	-0.539792	repressed	0	0	1	DEPDC1B	protein_coding	ensembl_havana	chr5	60596912	60700190	-	3806	21	ENST00000512078:11;ENST00000453022:10;ENST00000509006:2;ENST00000265036:11;ENST00000505017:2;ENST00000512452:4
ENSG00000035681	-0.840016	2.34519e-05	-0.843656	4.29572e-12	-0.828387	2.88464e-18	-0.840016	-0.579383	1.09611e-05	-0.604585	5.39007e-09	-0.599738	7.68697e-18	-0.599738	-0.815405	2.04139e-07	-0.852868	2.03319e-16	-0.849506	3.40378e-33	-0.849506	repressed	1	1	1	NSMAF	protein_coding	ensembl_havana	chr8	58583504	58659844	-	6165	66	ENST00000519227:5;ENST00000523106:7;ENST00000519858:9;ENST00000038176:31;ENST00000518229:8;ENST00000519174:2;ENST00000521972:3;ENST00000518159:8;ENST00000519166:3;ENST00000523982:6;ENST00000523177:7;ENST00000517612:5;ENST00000522645:6;ENST00000524148:4;ENST00000519871:6;ENST00000427130:31;ENST00000521712:3
ENSG00000035687	-0.310854	0.0265548	-0.294358	0.0460082	-0.285471	0.0262135	-0.294358	NA	NA	NA	NA	NA	NA	NA	-0.553024	0.000483549	-0.596485	1.4383e-05	-0.589634	6.13393e-07	-0.589634	repressed	1	0	1	ADSS	protein_coding	ensembl_havana	chr1	244408494	244452134	-	3666	17	ENST00000462358:5;ENST00000468215:4;ENST00000366535:13
ENSG00000035720	0.801972	3.27912e-05	0.73197	4.98204e-10	0.720199	1.64686e-12	0.73197	0.455556	0.0106299	0.381375	0.0127033	0.366953	0.0107685	0.381375	-0.962233	2.70118e-06	-1.01353	1.24302e-17	-1.00383	1.47133e-21	-1.00383	inconsistent	0	0	0	STAP1	protein_coding	ensembl_havana	chr4	67558728	67607337	+	1655	11	ENST00000396225:10;ENST00000265404:9
ENSG00000035928	0.309707	0.0180353	NA	NA	0.255023	0.0318083	0.282365	0.364447	0.00829628	0.293597	0.0326272	0.284862	0.0209439	0.293597	NA	NA	NA	NA	NA	NA	NA	induced	1	1	0	RFC1	protein_coding	ensembl_havana	chr4	39287456	39366375	-	6713	58	ENST00000418436:10;ENST00000502706:5;ENST00000512881:4;ENST00000514572:2;ENST00000512275:6;ENST00000504554:5;ENST00000504849:6;ENST00000505077:5;ENST00000503784:5;ENST00000509084:3;ENST00000512726:2;ENST00000349703:25;ENST00000502991:4;ENST00000381897:25;ENST00000504974:4;ENST00000510783:5
ENSG00000036054	0.675263	5.19793e-05	0.714754	1.1364e-07	0.702504	2.64829e-11	0.702504	0.665505	0.000252574	0.723363	1.5781e-06	0.700347	1.55447e-08	0.700347	0.761881	3.85338e-06	0.7137	3.83772e-08	0.706328	1.37324e-12	0.7137	induced	1	1	1	TBC1D23	protein_coding	ensembl_havana	chr3	100261000	100325251	+	5168	35	ENST00000471098:5;ENST00000344949:18;ENST00000475134:17;ENST00000484231:3;ENST00000471273:4;ENST00000486274:18;ENST00000394144:19;ENST00000496167:4;ENST00000485687:5
ENSG00000036257	NA	NA	NA	NA	NA	NA	NA	NA	NA	NA	NA	NA	NA	NA	0.254999	0.006086	0.216487	0.0472148	0.215322	0.0122662	0.216487	induced	0	0	1	CUL3	protein_coding	ensembl_havana	chr2	224470150	224585397	-	11505	49	ENST00000487558:3;ENST00000344951:15;ENST00000432260:5;ENST00000546102:4;ENST00000617432:10;ENST00000451538:3;ENST00000409096:16;ENST00000541548:4;ENST00000454323:3;ENST00000409777:16;ENST00000497715:2;ENST00000481135:2;ENST00000436172:4;ENST00000484081:3;ENST00000264414:16;ENST00000536702:3
ENSG00000036549	NA	NA	NA	NA	NA	NA	NA	NA	NA	NA	NA	NA	NA	NA	0.268301	0.00324482	0.241864	0.0307682	0.24062	0.00396761	0.241864	induced	0	0	1	ZZZ3	protein_coding	ensembl_havana	chr1	77562416	77683419	-	9008	37	ENST00000458763:2;ENST00000463166:5;ENST00000370798:14;ENST00000476195:5;ENST00000476275:10;ENST00000370801:15;ENST00000474746:5;ENST00000414381:4;ENST00000469944:3;ENST00000481346:11;ENST00000433749:4
ENSG00000037042	NA	NA	NA	NA	NA	NA	NA	NA	NA	NA	NA	NA	NA	NA	0.45681	0.00280963	0.373629	0.0413643	0.368221	0.0156653	0.373629	induced	0	0	1	TUBG2	protein_coding	ensembl_havana	chr17	42659305	42667006	+	2772	15	ENST00000588870:9;ENST00000590396:2;ENST00000251412:11
ENSG00000037241	-0.275437	0.0422079	-0.287078	0.041304	-0.278785	0.025937	-0.278785	NA	NA	NA	NA	NA	NA	NA	NA	NA	NA	NA	NA	NA	NA	repressed	1	0	0	RPL26L1	protein_coding	ensembl_havana	chr5	172958729	172969771	+	1164	14	ENST00000519239:4;ENST00000521476:4;ENST00000519974:4;ENST00000519522:2;ENST00000519156:3;ENST00000265100:4
ENSG00000037474	-0.441274	0.000294306	-0.495968	5.3899e-06	-0.488391	1.57607e-10	-0.488391	-0.382452	0.000721087	-0.460597	5.33946e-05	-0.456258	4.74824e-08	-0.456258	-0.549208	3.52579e-06	-0.601277	5.65525e-10	-0.598647	4.62063e-23	-0.598647	repressed	1	1	1	NSUN2	protein_coding	ensembl_havana	chr5	6599239	6633291	-	5506	35	ENST00000506139:18;ENST00000513888:4;ENST00000505892:13;ENST00000507888:2;ENST00000504374:18;ENST00000514127:6;ENST00000502932:2;ENST00000505264:4;ENST00000264670:19
ENSG00000037637	NA	NA	NA	NA	NA	NA	NA	NA	NA	NA	NA	NA	NA	NA	0.571691	3.61903e-06	0.523419	1.4015e-07	0.521585	2.68439e-14	0.523419	induced	0	0	1	FBXO42	protein_coding	ensembl_havana	chr1	16246839	16352454	-	8984	16	ENST00000478089:3;ENST00000456164:3;ENST00000375592:10;ENST00000444116:4
ENSG00000037749	NA	NA	NA	NA	NA	NA	NA	NA	NA	NA	NA	NA	NA	NA	0.439132	0.000431002	0.393421	0.00191452	0.390895	9.39933e-05	0.393421	induced	0	0	1	MFAP3	protein_coding	ensembl_havana	chr5	154038906	154220478	+	4792	27	ENST00000519612:4;ENST00000520899:2;ENST00000439768:2;ENST00000522177:3;ENST00000522782:3;ENST00000519325:5;ENST00000322602:3;ENST00000522440:2;ENST00000518497:3;ENST00000521527:4;ENST00000520327:3;ENST00000519928:3
ENSG00000037897	-1.39857	2.82503e-05	-1.34217	3.31432e-12	-1.2758	6.52473e-15	-1.34217	-1.21301	6.90198e-05	-1.1179	3.68305e-09	-1.06442	5.70489e-11	-1.1179	-0.660143	0.000147112	-0.725907	9.31725e-06	-0.714023	1.74152e-07	-0.714023	repressed	1	1	1	METTL1	protein_coding	ensembl_havana	chr12	57768471	57772793	-	2621	23	ENST00000257848:5;ENST00000553125:5;ENST00000551117:4;ENST00000324871:6;ENST00000548504:4;ENST00000548681:3;ENST00000549773:2;ENST00000547653:3
ENSG00000038002	NA	NA	NA	NA	NA	NA	NA	0.467941	0.00203045	0.523253	0.00222049	0.504973	0.000155563	0.504973	0.574612	0.000198118	0.503588	0.00176949	0.496464	0.000151539	0.503588	induced	0	1	1	AGA	protein_coding	ensembl_havana	chr4	177430770	177442503	-	2675	19	ENST00000502310:5;ENST00000510955:4;ENST00000511231:2;ENST00000510635:5;ENST00000506853:6;ENST00000264595:9
ENSG00000038219	0.220625	0.0113757	NA	NA	0.180821	0.0241554	0.200723	NA	NA	NA	NA	NA	NA	NA	0.589692	1.83569e-05	0.548764	2.25654e-07	0.545547	2.88116e-11	0.548764	induced	1	0	1	BOD1L1	protein_coding	ensembl_havana	chr4	13568738	13627723	-	15860	38	ENST00000482713:6;ENST00000509897:2;ENST00000507943:7;ENST00000040738:26;ENST00000505343:4;ENST00000511119:7
ENSG00000038274	0.447835	9.42711e-05	0.435946	6.30514e-05	0.432916	1.58997e-09	0.435946	0.424302	0.000158094	0.400025	0.000235841	0.393723	3.67283e-07	0.400025	0.549652	2.86947e-06	0.505561	4.04636e-07	0.502821	2.7467e-14	0.505561	induced	1	1	1	MAT2B	protein_coding	ensembl_havana	chr5	163503114	163519336	+	5153	22	ENST00000523606:6;ENST00000520449:4;ENST00000280969:7;ENST00000321757:7;ENST00000518095:5;ENST00000519719:2;ENST00000521838:3;ENST00000421814:5
ENSG00000038358	-0.346266	0.0116945	-0.319868	0.0354781	-0.309177	0.0142823	-0.319868	-0.276014	0.0278683	NA	NA	-0.248958	0.0408676	-0.262486	NA	NA	NA	NA	NA	NA	NA	repressed	1	1	0	EDC4	protein_coding	ensembl_havana	chr16	67873023	67884503	+	6173	61	ENST00000577105:3;ENST00000577028:2;ENST00000572031:4;ENST00000536072:17;ENST00000576972:4;ENST00000358933:29;ENST00000575514:7;ENST00000572724:2;ENST00000573992:24;ENST00000573985:3;ENST00000572221:28;ENST00000575507:4;ENST00000574770:11;ENST00000575033:5
ENSG00000038382	NA	NA	NA	NA	NA	NA	NA	NA	NA	NA	NA	NA	NA	NA	0.470236	0.000199298	0.41994	0.000146846	0.418104	2.06077e-06	0.41994	induced	0	0	1	TRIO	protein_coding	ensembl_havana	chr5	14143702	14532128	+	17500	99	ENST00000510281:3;ENST00000508283:3;ENST00000504606:3;ENST00000344204:57;ENST00000508343:2;ENST00000509967:30;ENST00000513206:51;ENST00000344135:10;ENST00000508717:4;ENST00000620511:10;ENST00000507714:2;ENST00000502490:6;ENST00000509354:5;ENST00000502816:5;ENST00000506611:2;ENST00000512303:2;ENST00000510757:2;ENST00000512979:2;ENST00000515710:4;ENST00000505971:4;ENST00000515144:43;ENST00000511019…
ENSG00000038532	-0.274887	0.0165157	-0.26954	0.039105	-0.263224	0.0124108	-0.26954	NA	NA	NA	NA	NA	NA	NA	0.446512	0.000306977	0.413632	0.000315365	0.411225	8.82096e-06	0.413632	inconsistent	0	0	0	CLEC16A	protein_coding	ensembl_havana	chr16	10944488	11182189	+	12387	50	ENST00000261657:5;ENST00000476025:7;ENST00000487189:4;ENST00000409790:24;ENST00000409552:21;ENST00000459723:2;ENST00000463459:6;ENST00000428742:3;ENST00000463896:5;ENST00000436973:4;ENST00000465491:10;ENST00000494853:8
ENSG00000039123	NA	NA	NA	NA	NA	NA	NA	NA	NA	NA	NA	NA	NA	NA	-0.586709	2.3754e-05	-0.639215	7.00511e-09	-0.63436	1.00738e-11	-0.63436	repressed	0	0	1	SKIV2L2	protein_coding	ensembl_havana	chr5	55307760	55425581	+	6578	42	ENST00000504388:4;ENST00000506750:25;ENST00000502953:4;ENST00000504997:6;ENST00000508716:2;ENST00000503165:6;ENST00000505565:6;ENST00000230640:27;ENST00000518955:4
ENSG00000039319	1.26926	1.07117e-05	1.30232	4.61029e-20	1.26967	2.01173e-25	1.26967	1.0488	1.08068e-05	1.09275	4.51005e-14	1.06259	2.16382e-19	1.06259	1.20603	1.23682e-06	1.17417	1.20745e-16	1.15848	9.02671e-22	1.17417	induced	1	1	1	ZFYVE16	protein_coding	ensembl_havana	chr5	80408013	80479350	+	11461	47	ENST00000505560:19;ENST00000510995:4;ENST00000509562:4;ENST00000511829:14;ENST00000510158:19;ENST00000512442:2;ENST00000511050:4;ENST00000512558:10;ENST00000507548:3;ENST00000509558:4;ENST00000338008:18;ENST00000512907:7;ENST00000513789:4
ENSG00000039600	NA	NA	NA	NA	NA	NA	NA	NA	NA	NA	NA	NA	NA	NA	3.85393	5.33605e-07	3.32564	1.87704e-26	3.07575	1.38107e-26	3.32564	induced	0	0	1	SOX30	protein_coding	ensembl_havana	chr5	157625679	157671480	-	3471	9	ENST00000265007:5;ENST00000519442:6;ENST00000311371:4
ENSG00000039650	NA	NA	NA	NA	NA	NA	NA	NA	NA	NA	NA	NA	NA	NA	0.83084	0.000270516	0.732998	0.000154954	0.71529	4.15296e-05	0.732998	induced	0	0	1	PNKP	protein_coding	ensembl_havana	chr19	49861204	49878351	-	4025	58	ENST00000594661:14;ENST00000600573:16;ENST00000597965:3;ENST00000595081:3;ENST00000593706:6;ENST00000593946:16;ENST00000625299:2;ENST00000596726:5;ENST00000599543:7;ENST00000322344:17;ENST00000625216:8;ENST00000601816:4;ENST00000599454:4;ENST00000598020:4;ENST00000596014:16;ENST00000627317:8;ENST00000627232:15;ENST00000600910:16;ENST00000629088:2;ENST00000595792:3;ENST00000626274:3;ENST0000062917…
ENSG00000040199	0.170393	0.0410126	NA	NA	0.188318	0.0356345	0.179356	0.442083	0.000188763	0.46368	7.66561e-05	0.458596	1.8037e-08	0.458596	0.880826	3.18672e-07	0.848724	1.36085e-15	0.844143	1.86153e-26	0.848724	induced	1	1	1	PHLPP2	protein_coding	ensembl_havana	chr16	71637835	71724701	-	12493	33	ENST00000564884:9;ENST00000568004:15;ENST00000393524:17;ENST00000567016:19;ENST00000568954:19;ENST00000538126:8;ENST00000574977:4
ENSG00000040275	NA	NA	NA	NA	NA	NA	NA	NA	NA	0.39137	0.0257495	0.371279	0.0295392	0.381325	NA	NA	-0.333462	0.0231862	-0.328216	0.0175166	-0.330839	inconsistent	0	0	0	SPDL1	protein_coding	ensembl_havana	chr5	169583634	169604778	+	4777	48	ENST00000503209:2;ENST00000503871:4;ENST00000509785:5;ENST00000513941:7;ENST00000507232:11;ENST00000508247:4;ENST00000513795:4;ENST00000523518:2;ENST00000515224:4;ENST00000510751:8;ENST00000505977:8;ENST00000506574:4;ENST00000508837:2;ENST00000629457:3;ENST00000512028:5;ENST00000265295:12
ENSG00000040341	0.920248	8.35223e-06	0.868124	4.45834e-15	0.857288	4.02774e-22	0.868124	0.947204	1.22357e-06	0.873651	1.72033e-15	0.860353	4.70055e-25	0.873651	0.926702	1.50294e-06	0.876341	1.71703e-14	0.869146	4.65046e-19	0.876341	induced	1	1	1	STAU2	protein_coding	ensembl_havana	chr8	73420369	73747708	-	8998	68	ENST00000521727:10;ENST00000519818:6;ENST00000524191:6;ENST00000521447:7;ENST00000524300:15;ENST00000524104:6;ENST00000523160:3;ENST00000523558:10;ENST00000520945:5;ENST00000521419:7;ENST00000518502:6;ENST00000520872:5;ENST00000523533:3;ENST00000518981:11;ENST00000524113:5;ENST00000522509:11;ENST00000522695:12;ENST00000517542:10;ENST00000522962:7;ENST00000522061:6;ENST00000355780:12;ENST000005212…
ENSG00000040487	0.695273	0.00152997	0.759309	0.00031423	0.718306	7.15655e-05	0.718306	NA	NA	NA	NA	NA	NA	NA	NA	NA	NA	NA	NA	NA	NA	induced	1	0	0	PQLC2	protein_coding	ensembl_havana	chr1	19312326	19329300	+	2686	18	ENST00000432465:5;ENST00000375153:8;ENST00000469076:8;ENST00000375155:9;ENST00000400548:8;ENST00000497827:8
ENSG00000040531	0.452257	0.00617301	0.478396	0.000993507	0.466469	0.000339597	0.466469	NA	NA	NA	NA	NA	NA	NA	NA	NA	NA	NA	NA	NA	NA	induced	1	0	0	CTNS	protein_coding	ensembl_havana	chr17	3636468	3661542	+	3398	30	ENST00000574218:5;ENST00000576979:6;ENST00000574776:5;ENST00000452111:5;ENST00000495445:4;ENST00000399306:5;ENST00000381870:13;ENST00000488623:5;ENST00000467663:6;ENST00000046640:12
ENSG00000040633	NA	NA	NA	NA	NA	NA	NA	NA	NA	NA	NA	NA	NA	NA	-0.346871	0.00766976	-0.370195	0.0047487	-0.365797	0.00115753	-0.365797	repressed	0	0	1	PHF23	protein_coding	ensembl_havana	chr17	7235028	7239722	-	2783	31	ENST00000574407:4;ENST00000571362:5;ENST00000574323:4;ENST00000570753:3;ENST00000572789:4;ENST00000576955:4;ENST00000613632:6;ENST00000573826:4;ENST00000320316:5;ENST00000574236:4;ENST00000570899:4;ENST00000454255:5;ENST00000574899:4
ENSG00000040933	NA	NA	NA	NA	NA	NA	NA	NA	NA	NA	NA	NA	NA	NA	0.816862	9.99007e-06	0.78189	5.76865e-11	0.775191	6.23332e-14	0.78189	induced	0	0	1	INPP4A	protein_coding	ensembl_havana	chr2	98444854	98594390	+	13187	47	ENST00000409540:26;ENST00000409851:25;ENST00000463367:3;ENST00000498026:4;ENST00000409463:11;ENST00000409016:26;ENST00000074304:26;ENST00000467042:5;ENST00000523221:24;ENST00000468638:2
ENSG00000041802	-0.575931	0.000130011	-0.577969	9.95061e-07	-0.566798	1.02727e-09	-0.575931	-0.427128	0.000233064	-0.434431	0.000165753	-0.430021	1.49373e-07	-0.430021	-0.24148	0.00369066	-0.285951	0.0088859	-0.283809	0.000192714	-0.283809	repressed	1	1	1	LSG1	protein_coding	ensembl_havana	chr3	194640788	194672477	-	4818	31	ENST00000265245:14;ENST00000460584:4;ENST00000427461:8;ENST00000437613:6;ENST00000475763:3;ENST00000480853:3;ENST00000461343:3;ENST00000466391:2
ENSG00000041880	-0.487645	0.000937421	-0.432215	0.00616483	-0.420231	0.000680397	-0.432215	NA	NA	NA	NA	NA	NA	NA	-1.01512	1.77288e-06	-1.09882	3.57799e-13	-1.08338	1.13024e-18	-1.08338	repressed	1	0	1	PARP3	protein_coding	ensembl_havana	chr3	51942345	51948867	+	2928	27	ENST00000475782:4;ENST00000470601:4;ENST00000431474:11;ENST00000398755:11;ENST00000498510:6;ENST00000486510:2;ENST00000470749:3;ENST00000471971:11;ENST00000417220:12
ENSG00000042088	-0.293598	0.0140431	NA	NA	-0.259795	0.0213632	-0.276696	-0.361763	0.00502832	-0.330859	0.0217002	-0.325329	0.00286699	-0.330859	-0.288749	0.00603474	-0.342229	0.00872826	-0.340105	0.000653366	-0.340105	repressed	1	1	1	TDP1	protein_coding	ensembl_havana	chr14	89954939	90044768	+	6227	54	ENST00000556498:2;ENST00000553617:8;ENST00000545686:18;ENST00000556867:2;ENST00000555880:14;ENST00000554976:18;ENST00000557782:4;ENST00000555178:15;ENST00000393454:16;ENST00000553989:2;ENST00000556063:7;ENST00000553527:3;ENST00000393452:18;ENST00000335725:17;ENST00000553569:2;ENST00000555565:7;ENST00000554180:7
ENSG00000042317	1.13968	3.20464e-05	1.20932	3.17686e-11	1.16091	5.2301e-14	1.16091	1.29513	2.63553e-06	1.3556	8.76366e-16	1.30915	1.47389e-22	1.30915	1.45736	5.20748e-07	1.40211	5.87883e-17	1.3776	2.00109e-22	1.40211	induced	1	1	1	SPATA7	protein_coding	ensembl_havana	chr14	88384924	88470350	+	6872	59	ENST00000555515:8;ENST00000555356:5;ENST00000555715:5;ENST00000556666:8;ENST00000554168:4;ENST00000557724:4;ENST00000553885:6;ENST00000554102:5;ENST00000557567:3;ENST00000553626:11;ENST00000555534:7;ENST00000556406:5;ENST00000557248:6;ENST00000556553:12;ENST00000393545:12;ENST00000556870:6;ENST00000356583:11;ENST00000554802:4;ENST00000553303:3;ENST00000045347:13;ENST00000553908:7;ENST00000555401:4
ENSG00000042445	0.290405	0.0362782	NA	NA	0.332332	0.0386781	0.311368	0.49971	0.00143712	0.553389	0.00219773	0.532628	0.000203568	0.532628	0.632235	0.000112261	0.564128	0.000713338	0.554905	5.6983e-05	0.564128	induced	1	1	1	RETSAT	protein_coding	ensembl_havana	chr2	85342088	85354620	-	4005	23	ENST00000490291:2;ENST00000295802:11;ENST00000482694:2;ENST00000438611:6;ENST00000429806:8;ENST00000449375:8;ENST00000409984:4
ENSG00000042753	NA	NA	NA	NA	NA	NA	NA	0.368789	0.000619642	0.288883	0.00959616	0.284524	6.07532e-05	0.288883	0.396573	2.62366e-05	0.360469	0.000147058	0.358976	2.56781e-09	0.360469	induced	0	1	1	AP2S1	protein_coding	ensembl_havana	chr19	46838136	46850992	-	1704	21	ENST00000593442:4;ENST00000599990:5;ENST00000601498:5;ENST00000601649:4;ENST00000597020:4;ENST00000597421:2;ENST00000263270:5;ENST00000600964:2;ENST00000352203:5;ENST00000598027:3
ENSG00000042980	0.406328	0.0258642	0.402342	0.0190107	0.387586	0.0148348	0.402342	NA	NA	NA	NA	NA	NA	NA	-1.28015	0.00021864	-1.32137	3.85053e-09	-1.2666	5.99383e-09	-1.28015	inconsistent	0	0	0	ADAM28	protein_coding	ensembl_havana	chr8	24294040	24359018	+	9351	46	ENST00000518326:5;ENST00000523379:6;ENST00000437154:14;ENST00000518516:6;ENST00000523440:3;ENST00000265769:23;ENST00000523236:4;ENST00000521629:11;ENST00000521110:5;ENST00000520665:3;ENST00000520448:23;ENST00000518737:3
ENSG00000043093	0.39764	0.00095759	0.387676	0.00111384	0.383111	2.80283e-05	0.387676	0.322138	0.0051668	0.301913	0.0130214	0.29522	0.0022831	0.301913	0.422975	0.000135426	0.382825	0.00061745	0.380163	7.75137e-06	0.382825	induced	1	1	1	DCUN1D1	protein_coding	ensembl_havana	chr3	182938074	182985953	-	8412	24	ENST00000460412:4;ENST00000469954:7;ENST00000466812:4;ENST00000292782:7;ENST00000492563:7;ENST00000487822:4;ENST00000497606:4;ENST00000632685:7
ENSG00000043143	-0.612728	0.000190684	-0.628459	3.291e-07	-0.615844	8.39001e-10	-0.615844	-0.520433	0.000191847	-0.549351	1.66018e-06	-0.542642	1.18909e-09	-0.542642	-1.48699	8.54629e-08	-1.53836	2.34379e-39	-1.52529	5.9643e-53	-1.52529	repressed	1	1	1	JADE2	protein_coding	ensembl_havana	chr5	134524312	134583230	+	9877	32	ENST00000515554:3;ENST00000430087:3;ENST00000612830:2;ENST00000512386:5;ENST00000361895:11;ENST00000453515:4;ENST00000470876:3;ENST00000395003:11;ENST00000402835:11;ENST00000282605:12;ENST00000431355:7
ENSG00000043462	NA	NA	NA	NA	NA	NA	NA	NA	NA	NA	NA	NA	NA	NA	-2.7487	0.032944	-2.94889	4.46618e-07	-1.91104	0.000255725	-2.7487	repressed	0	0	1	LCP2	protein_coding	ensembl_havana	chr5	170246237	170298227	-	7244	39	ENST00000523369:2;ENST00000521416:13;ENST00000520322:2;ENST00000628092:20;ENST00000522760:6;ENST00000519149:3;ENST00000520344:8;ENST00000046794:21;ENST00000519594:7;ENST00000522823:4
ENSG00000043514	-0.375134	0.00115219	-0.393617	0.000634434	-0.386741	1.12864e-05	-0.386741	-0.338187	0.0018159	-0.372999	0.00135345	-0.36921	4.04435e-05	-0.36921	-0.317287	0.000639334	-0.36815	0.000428047	-0.366236	1.19431e-06	-0.366236	repressed	1	1	1	TRIT1	protein_coding	ensembl_havana	chr1	39841022	39883511	-	2663	35	ENST00000537440:10;ENST00000467774:2;ENST00000372818:10;ENST00000495175:8;ENST00000486825:8;ENST00000462243:3;ENST00000541099:4;ENST00000469476:6;ENST00000491865:5;ENST00000462797:10;ENST00000465417:5;ENST00000316891:11;ENST00000441669:9;ENST00000492612:9;ENST00000489945:7
ENSG00000044090	0.673794	0.00206894	0.714802	0.000628655	0.6777	0.0001589	0.6777	NA	NA	NA	NA	NA	NA	NA	0.617873	0.00129263	0.516908	0.00939946	0.505038	0.00330921	0.516908	induced	1	0	1	CUL7	protein_coding	ensembl_havana	chr6	43037617	43053945	-	5628	31	ENST00000478630:7;ENST00000265348:26;ENST00000535468:26
ENSG00000044459	0.670934	0.000538053	0.727669	0.000125641	0.699959	7.6136e-06	0.699959	NA	NA	NA	NA	NA	NA	NA	-0.641743	0.00857143	-0.662596	0.00543898	-0.640145	0.00232765	-0.641743	inconsistent	0	0	0	CNTLN	protein_coding	ensembl_havana	chr9	17134982	17503923	+	11064	33	ENST00000380641:7;ENST00000484374:3;ENST00000461247:5;ENST00000380647:26
ENSG00000044574	-0.435652	0.00404874	-0.595373	1.3897e-06	-0.582413	5.36383e-08	-0.582413	-0.43296	0.00796883	-0.601911	1.32501e-05	-0.58573	3.86876e-06	-0.58573	-0.666914	0.000253401	-0.743179	4.75546e-10	-0.735552	3.9374e-12	-0.735552	repressed	1	1	1	HSPA5	protein_coding	ensembl_havana	chr9	125234853	125241330	-	3908	8	ENST00000324460:8
ENSG00000046651	0.515801	0.00039425	0.54414	3.61636e-05	0.534562	3.71255e-07	0.534562	0.285845	0.0103346	0.317036	0.0232105	0.309796	0.00251883	0.309796	0.287947	0.00503156	NA	NA	0.231958	0.0216097	0.259953	induced	1	1	1	OFD1	protein_coding	ensembl_havana	chrX	13734745	13769353	+	5172	40	ENST00000490265:23;ENST00000398395:24;ENST00000474705:3;ENST00000380550:22;ENST00000485052:4;ENST00000464463:7;ENST00000340096:23;ENST00000466534:2;ENST00000380567:24
ENSG00000047056	NA	NA	NA	NA	NA	NA	NA	NA	NA	NA	NA	NA	NA	NA	0.564241	6.43302e-05	0.506201	0.000112628	0.502992	8.80844e-07	0.506201	induced	0	0	1	WDR37	protein_coding	ensembl_havana	chr10	1049538	1132297	+	5656	23	ENST00000263150:14;ENST00000482165:4;ENST00000358220:14;ENST00000620998:10;ENST00000436154:8;ENST00000381329:9
ENSG00000047230	-0.640653	0.000534289	-0.608837	1.18118e-05	-0.592769	5.64876e-07	-0.608837	-0.566478	0.000168454	-0.536519	1.74856e-05	-0.528926	7.60146e-08	-0.536519	-1.41644	7.79861e-08	-1.46164	9.21313e-32	-1.44759	4.34372e-48	-1.44759	repressed	1	1	1	CTPS2	protein_coding	ensembl_havana	chrX	16588003	16712936	-	5510	26	ENST00000380241:19;ENST00000443824:19;ENST00000483053:2;ENST00000455276:5;ENST00000359276:19
ENSG00000047249	0.343942	0.00566002	0.305287	0.0108013	0.30141	0.00183169	0.305287	0.498384	0.000483703	0.419416	0.000364251	0.412027	4.37801e-06	0.419416	0.528949	1.49825e-05	0.489689	1.91031e-06	0.487547	4.76826e-11	0.489689	induced	1	1	1	ATP6V1H	protein_coding	ensembl_havana	chr8	53715557	53843558	-	5090	52	ENST00000522849:6;ENST00000519588:6;ENST00000630578:3;ENST00000521707:3;ENST00000518072:2;ENST00000523899:3;ENST00000520188:13;ENST00000396774:14;ENST00000521275:4;ENST00000524164:14;ENST00000519922:2;ENST00000521900:5;ENST00000522159:2;ENST00000359530:14;ENST00000523343:2;ENST00000524234:4;ENST00000355221:13;ENST00000523426:4;ENST00000521335:3;ENST00000521377:4
ENSG00000047346	1.00748	1.11562e-05	0.954225	1.98189e-16	0.939898	4.19142e-22	0.954225	0.87533	2.12927e-06	0.797638	1.17254e-12	0.78523	4.19171e-20	0.797638	1.21826	5.04363e-08	1.17623	1.79157e-30	1.16932	4.42542e-46	1.17623	induced	1	1	1	FAM214A	protein_coding	ensembl_havana	chr15	52581317	52709817	-	9832	42	ENST00000568637:5;ENST00000568668:4;ENST00000534964:13;ENST00000562135:5;ENST00000619572:12;ENST00000568863:3;ENST00000561543:4;ENST00000562351:3;ENST00000261844:13;ENST00000568871:2;ENST00000566768:4;ENST00000570204:5;ENST00000561490:4;ENST00000399202:11;ENST00000546305:12;ENST00000566948:5
ENSG00000047365	0.559523	0.00404702	0.590232	0.000515998	0.570247	0.000122103	0.570247	0.413727	0.0128887	0.442169	0.00817674	0.426168	0.00210305	0.426168	NA	NA	NA	NA	NA	NA	NA	induced	1	1	0	ARAP2	protein_coding	ensembl_havana	chr4	35948221	36244509	-	12428	64	ENST00000513032:3;ENST00000505837:2;ENST00000303965:33;ENST00000511416:2;ENST00000512804:4;ENST00000508066:13;ENST00000618163:23;ENST00000506189:2;ENST00000503225:13;ENST00000503904:2
ENSG00000047410	0.670949	1.22792e-05	0.544482	2.65403e-08	0.542073	2.94789e-17	0.544482	0.525288	5.41529e-06	0.387398	0.000235114	0.383592	1.46082e-11	0.387398	0.702045	2.48848e-07	0.622215	1.10223e-11	0.620217	3.15641e-29	0.622215	induced	1	1	1	TPR	protein_coding	ensembl_havana	chr1	186311652	186375693	-	12350	67	ENST00000469463:2;ENST00000467810:5;ENST00000481347:5;ENST00000367478:51;ENST00000474852:19;ENST00000491783:6;ENST00000613151:18;ENST00000451586:3;ENST00000492973:2
ENSG00000047578	NA	NA	NA	NA	NA	NA	NA	NA	NA	NA	NA	NA	NA	NA	0.91136	1.61831e-05	0.835567	1.7372e-08	0.824589	2.03063e-10	0.835567	induced	0	0	1	KIAA0556	protein_coding	ensembl_havana	chr16	27550133	27780369	+	9784	47	ENST00000564749:4;ENST00000618117:3;ENST00000568258:7;ENST00000567894:12;ENST00000573850:8;ENST00000568622:4;ENST00000261588:28;ENST00000566023:2;ENST00000565672:6;ENST00000562207:2
ENSG00000047579	-0.394971	0.00129907	-0.350973	0.0192222	-0.343387	0.0026958	-0.350973	NA	NA	NA	NA	NA	NA	NA	NA	NA	NA	NA	NA	NA	NA	repressed	1	0	0	DTNBP1	protein_coding	ensembl_havana	chr6	15522801	15663058	-	3052	32	ENST00000513680:11;ENST00000506844:10;ENST00000462989:4;ENST00000509674:4;ENST00000515875:9;ENST00000355917:9;ENST00000622898:8;ENST00000510395:10;ENST00000338950:9;ENST00000511762:7;ENST00000514651:2;ENST00000344537:10
ENSG00000047621	NA	NA	NA	NA	NA	NA	NA	NA	NA	NA	NA	NA	NA	NA	-0.512616	2.82891e-05	-0.543498	5.74788e-07	-0.54142	4.47703e-11	-0.54142	repressed	0	0	1	C12orf4	protein_coding	ensembl_havana	chr12	4487728	4538508	-	4939	31	ENST00000544258:7;ENST00000535030:3;ENST00000261250:14;ENST00000541014:8;ENST00000535887:3;ENST00000542080:5;ENST00000544697:6;ENST00000509318:3;ENST00000545746:14
ENSG00000047849	NA	NA	NA	NA	NA	NA	NA	NA	NA	-0.248816	0.0340324	-0.246709	0.00140856	-0.247763	NA	NA	NA	NA	NA	NA	NA	repressed	0	1	0	MAP4	protein_coding	ensembl_havana	chr3	47850690	48089272	-	14943	53	ENST00000423088:6;ENST00000420772:8;ENST00000426837:21;ENST00000439356:4;ENST00000395734:18;ENST00000434267:4;ENST00000462206:3;ENST00000360240:19;ENST00000383736:7;ENST00000429422:10;ENST00000482752:3;ENST00000335271:9;ENST00000468075:3;ENST00000477765:2;ENST00000633710:6;ENST00000497735:2
ENSG00000047932	NA	NA	NA	NA	NA	NA	NA	NA	NA	NA	NA	NA	NA	NA	0.233562	0.0193356	NA	NA	0.202551	0.0353722	0.218056	induced	0	0	1	GOPC	protein_coding	ensembl_havana	chr6	117560269	117602542	-	4628	12	ENST00000535237:8;ENST00000368498:9;ENST00000052569:8
ENSG00000048028	0.380814	0.000986432	0.390486	0.000882003	0.385779	1.3754e-05	0.385779	0.457312	0.000148517	0.468508	4.28754e-05	0.462903	8.71984e-09	0.462903	0.754384	8.13914e-07	0.716287	1.40915e-11	0.712769	3.65753e-20	0.716287	induced	1	1	1	USP28	protein_coding	ensembl_havana	chr11	113797874	113875570	-	5719	61	ENST00000545608:7;ENST00000540925:4;ENST00000544750:4;ENST00000540438:23;ENST00000003302:25;ENST00000542033:8;ENST00000544967:15;ENST00000535607:6;ENST00000545540:22;ENST00000538224:5;ENST00000544272:2;ENST00000537642:7;ENST00000537706:15;ENST00000538475:9;ENST00000537490:6
ENSG00000048162	-1.26031	2.6603e-05	-1.25297	3.56224e-17	-1.21268	1.23926e-19	-1.25297	-1.1177	5.35224e-06	-1.12174	6.4322e-19	-1.09704	3.66882e-23	-1.1177	-1.78819	1.01439e-07	-1.81514	5.39844e-37	-1.78782	8.89286e-43	-1.78819	repressed	1	1	1	NOP16	protein_coding	ensembl_havana	chr5	176383938	176388975	-	2862	31	ENST00000510608:3;ENST00000504821:4;ENST00000613081:8;ENST00000503849:4;ENST00000618911:5;ENST00000621444:5;ENST00000509257:4;ENST00000614830:5;ENST00000616685:2;ENST00000502663:5;ENST00000502577:3;ENST00000619979:6
ENSG00000048392	1.02135	8.3323e-06	0.975042	8.9434e-18	0.961421	7.53193e-25	0.975042	0.783977	5.97783e-05	0.726559	3.57679e-08	0.706191	3.09029e-09	0.726559	1.1325	1.29542e-07	1.09322	1.84444e-23	1.08571	1.00727e-35	1.09322	induced	1	1	1	RRM2B	protein_coding	ensembl_havana	chr8	102204502	102239118	-	5548	25	ENST00000519317:4;ENST00000523957:5;ENST00000522368:9;ENST00000517517:3;ENST00000519125:3;ENST00000522394:4;ENST00000621845:11;ENST00000395912:8;ENST00000519962:2;ENST00000395910:3;ENST00000251810:9
ENSG00000048405	0.411469	0.00418615	0.386969	0.00225188	0.380549	0.000732956	0.386969	0.469026	0.00132187	0.424605	0.00119563	0.413375	0.000304767	0.424605	0.394884	0.00404941	0.349369	0.00526473	0.34605	0.00222649	0.349369	induced	1	1	1	ZNF800	protein_coding	ensembl_havana	chr7	127346790	127431924	-	5793	20	ENST00000434602:5;ENST00000619291:6;ENST00000439506:4;ENST00000436992:5;ENST00000393312:6;ENST00000265827:6;ENST00000393313:6;ENST00000485577:2
ENSG00000048471	NA	NA	NA	NA	NA	NA	NA	0.425542	0.0173953	0.433432	0.0150291	0.414439	0.00836644	0.425542	0.508286	0.00840238	0.439635	0.0123864	0.43065	0.00875114	0.439635	induced	0	1	1	SNX29	protein_coding	ensembl_havana	chr16	11976737	12574289	+	11298	36	ENST00000568359:5;ENST00000568949:3;ENST00000562510:4;ENST00000564791:9;ENST00000563308:7;ENST00000564111:8;ENST00000566228:21;ENST00000569801:6
ENSG00000048544	NA	NA	NA	NA	NA	NA	NA	NA	NA	NA	NA	NA	NA	NA	-0.294774	0.00949435	-0.348283	0.00343225	-0.344951	0.000836275	-0.344951	repressed	0	0	1	MRPS10	protein_coding	ensembl_havana	chr6	42206801	42217865	-	2110	7	ENST00000053468:7
ENSG00000048649	0.629912	8.53931e-05	0.582726	3.66996e-07	0.575421	1.08567e-09	0.582726	NA	NA	NA	NA	NA	NA	NA	0.374058	0.00258119	0.330836	0.00571311	0.328088	0.00166444	0.330836	induced	1	0	1	RSF1	protein_coding	ensembl_havana	chr11	77659996	77821017	-	15740	38	ENST00000308488:16;ENST00000480887:11;ENST00000534794:4;ENST00000531768:4;ENST00000530604:2;ENST00000528095:6;ENST00000467567:2;ENST00000440064:4;ENST00000532556:3;ENST00000531026:8;ENST00000526324:7;ENST00000529470:2
ENSG00000048707	0.224672	0.0234808	NA	NA	0.201894	0.0275458	0.213283	0.310369	0.0180397	0.267473	0.0438109	0.261445	0.0176501	0.267473	0.279882	0.00964812	0.234134	0.0454633	0.232634	0.0174647	0.234134	induced	1	1	1	VPS13D	protein_coding	ensembl_havana	chr1	12230067	12512047	+	20023	96	ENST00000613099:69;ENST00000476045:3;ENST00000466732:4;ENST00000476169:3;ENST00000460333:29;ENST00000620676:70;ENST00000543766:4;ENST00000473099:2;ENST00000489961:4;ENST00000543710:19;ENST00000481484:3;ENST00000487188:12;ENST00000469054:5;ENST00000011700:52
ENSG00000048740	NA	NA	NA	NA	NA	NA	NA	NA	NA	NA	NA	NA	NA	NA	-1.04295	0.00730224	-1.08381	0.000162224	-0.974131	0.00376053	-1.04295	repressed	0	0	1	CELF2	protein_coding	ensembl_havana	chr10	11005321	11336675	+	10427	39	ENST00000542579:14;ENST00000631816:14;ENST00000631460:14;ENST00000609870:10;ENST00000632065:14;ENST00000609692:12;ENST00000416382:13;ENST00000608830:14;ENST00000633077:13;ENST00000633200:8;ENST00000399850:13;ENST00000354897:13;ENST00000632728:13;ENST00000417956:14
ENSG00000048828	NA	NA	NA	NA	NA	NA	NA	NA	NA	NA	NA	NA	NA	NA	-0.240875	0.00047034	-0.332999	0.000376355	-0.332096	4.52844e-09	-0.332096	repressed	0	0	1	FAM120A	protein_coding	ensembl_havana	chr9	93451722	93566107	+	7204	26	ENST00000375389:9;ENST00000277165:18;ENST00000475933:3;ENST00000446420:10;ENST00000427765:8
ENSG00000049089	NA	NA	NA	NA	NA	NA	NA	NA	NA	NA	NA	NA	NA	NA	NA	NA	-0.722129	0.0329277	-0.662472	0.0366016	-0.6923	repressed	0	0	1	COL9A2	protein_coding	ensembl_havana	chr1	40300487	40317816	-	4151	52	ENST00000496215:11;ENST00000417105:14;ENST00000488463:17;ENST00000466267:11;ENST00000495948:2;ENST00000427563:7;ENST00000482722:31;ENST00000372748:32;ENST00000461118:9;ENST00000490132:3;ENST00000372736:4
ENSG00000049192	2.87084	0.000269597	2.80594	3.65081e-12	2.15198	5.11369e-11	2.80594	NA	NA	NA	NA	NA	NA	NA	NA	NA	NA	NA	NA	NA	NA	induced	1	0	0	ADAMTS6	protein_coding	ensembl_havana	chr5	65148736	65481920	-	8567	43	ENST00000381052:26;ENST00000502886:6;ENST00000504282:3;ENST00000314351:6;ENST00000464680:19;ENST00000381055:25;ENST00000417396:4;ENST00000470597:18
ENSG00000049239	NA	NA	NA	NA	NA	NA	NA	NA	NA	NA	NA	NA	NA	NA	0.503498	0.00011406	0.458926	4.07795e-05	0.457138	2.22001e-07	0.458926	induced	0	0	1	H6PD	protein_coding	ensembl_havana	chr1	9234775	9271337	+	9321	9	ENST00000602477:5;ENST00000495451:2;ENST00000377403:5
ENSG00000049246	NA	NA	NA	NA	NA	NA	NA	NA	NA	NA	NA	NA	NA	NA	-0.924626	3.20243e-06	-1.00084	2.73592e-10	-0.986776	4.18693e-14	-0.986776	repressed	0	0	1	PER3	protein_coding	ensembl_havana	chr1	7784320	7845177	+	8099	39	ENST00000463106:3;ENST00000377532:21;ENST00000473653:4;ENST00000377541:10;ENST00000494684:2;ENST00000614998:23;ENST00000361923:21;ENST00000613533:22;ENST00000602883:1
ENSG00000049247	NA	NA	NA	NA	NA	NA	NA	NA	NA	NA	NA	NA	NA	NA	-0.783842	0.000375463	-0.843718	1.09015e-06	-0.826121	1.36311e-07	-0.826121	repressed	0	0	1	UTS2	protein_coding	ensembl_havana	chr1	7843083	7853512	-	1791	12	ENST00000054668:5;ENST00000377516:7;ENST00000361696:4
ENSG00000049323	NA	NA	NA	NA	NA	NA	NA	NA	NA	NA	NA	NA	NA	NA	-0.823129	2.30216e-06	-0.87277	9.12702e-12	-0.866307	6.27683e-18	-0.866307	repressed	0	0	1	LTBP1	protein_coding	ensembl_havana	chr2	32946972	33399509	+	7329	59	ENST00000498013:5;ENST00000402934:30;ENST00000413303:7;ENST00000415140:8;ENST00000468091:6;ENST00000404525:30;ENST00000418533:29;ENST00000489740:4;ENST00000432635:4;ENST00000404816:34;ENST00000407925:30;ENST00000422669:7
ENSG00000049541	-0.874141	0.000832178	-0.853995	6.78703e-07	-0.814437	5.01393e-07	-0.853995	-0.756929	0.0015026	-0.70717	6.18882e-05	-0.672364	5.34103e-05	-0.70717	-1.26057	5.7025e-06	-1.29792	2.53615e-17	-1.27508	3.74744e-19	-1.27508	repressed	1	1	1	RFC2	protein_coding	ensembl_havana	chr7	74231499	74254458	-	2211	34	ENST00000352131:10;ENST00000479105:9;ENST00000480432:9;ENST00000473493:4;ENST00000491206:8;ENST00000463194:8;ENST00000485545:5;ENST00000493156:8;ENST00000055077:11;ENST00000470266:9;ENST00000494019:8;ENST00000497430:7;ENST00000621097:10
ENSG00000049618	-0.548727	0.000429371	-0.578454	1.01294e-06	-0.567922	5.85988e-09	-0.567922	-0.232467	0.0489315	-0.304947	0.0144234	-0.300349	0.00238274	-0.300349	NA	NA	NA	NA	NA	NA	NA	repressed	1	1	0	ARID1B	protein_coding	ensembl_havana	chr6	156777374	157210779	+	16869	37	ENST00000493658:2;ENST00000414678:19;ENST00000350026:19;ENST00000319584:12;ENST00000452544:5;ENST00000400790:5;ENST00000478761:6;ENST00000494260:2;ENST00000346085:20
ENSG00000049656	-0.675435	3.64876e-05	-0.70381	1.64877e-10	-0.693576	1.88937e-16	-0.693576	-0.450155	0.000810543	-0.492325	4.0004e-05	-0.485687	3.79778e-07	-0.485687	-0.480715	0.000553718	-0.525624	6.25829e-06	-0.521013	2.09082e-07	-0.521013	repressed	1	1	1	CLPTM1L	protein_coding	ensembl_havana	chr5	1317744	1345099	-	6557	49	ENST00000505914:4;ENST00000505605:4;ENST00000506641:9;ENST00000507807:14;ENST00000503151:8;ENST00000503042:8;ENST00000630539:16;ENST00000507195:8;ENST00000515719:4;ENST00000508765:7;ENST00000511786:3;ENST00000503534:8;ENST00000320895:17;ENST00000511268:5;ENST00000513250:6;ENST00000512451:3
ENSG00000049759	0.662137	0.00133841	0.720425	5.76029e-06	0.69663	1.14839e-06	0.69663	1.12108	8.769e-07	1.1414	1.09116e-21	1.12322	1.80763e-35	1.12322	0.561423	0.000268071	0.513361	0.00022667	0.50842	1.21267e-05	0.513361	induced	1	1	1	NEDD4L	protein_coding	ensembl_havana	chr18	58044367	58401540	+	16120	96	ENST00000585363:3;ENST00000585594:2;ENST00000587246:5;ENST00000588494:8;ENST00000588712:4;ENST00000586268:8;ENST00000591989:3;ENST00000585323:6;ENST00000617539:2;ENST00000585970:3;ENST00000357895:31;ENST00000431212:30;ENST00000588066:8;ENST00000591579:2;ENST00000587190:7;ENST00000589054:4;ENST00000590638:8;ENST00000592097:7;ENST00000590506:3;ENST00000587547:2;ENST00000590248:5;ENST00000592846:8;E…
ENSG00000049860	0.315834	0.00867147	0.359163	0.0169741	0.35153	0.00311778	0.35153	NA	NA	NA	NA	NA	NA	NA	NA	NA	NA	NA	NA	NA	NA	induced	1	0	0	HEXB	protein_coding	ensembl_havana	chr5	74640023	74722647	+	5067	36	ENST00000511181:14;ENST00000513867:2;ENST00000513539:5;ENST00000510820:4;ENST00000511621:2;ENST00000261416:14;ENST00000509579:3;ENST00000515528:2;ENST00000513336:6;ENST00000513079:6;ENST00000503312:7;ENST00000505859:4;ENST00000504459:7
ENSG00000049883	NA	NA	NA	NA	NA	NA	NA	NA	NA	NA	NA	NA	NA	NA	-0.311694	0.00301663	-0.35623	0.00163064	-0.352994	4.22612e-05	-0.352994	repressed	0	0	1	PTCD2	protein_coding	ensembl_havana	chr5	72320367	72368395	+	12115	30	ENST00000380639:10;ENST00000503868:7;ENST00000515198:8;ENST00000536805:8;ENST00000543322:9;ENST00000503315:8;ENST00000308077:11;ENST00000511752:6;ENST00000486995:10;ENST00000460837:5;ENST00000493283:9;ENST00000510676:9
ENSG00000050130	0.517466	0.000399251	0.500933	3.11561e-05	0.493802	7.06471e-07	0.500933	NA	NA	NA	NA	NA	NA	NA	NA	NA	NA	NA	NA	NA	NA	induced	1	0	0	JKAMP	protein_coding	ensembl_havana	chr14	59484443	59505410	+	4350	33	ENST00000553156:2;ENST00000554795:7;ENST00000356057:8;ENST00000602482:6;ENST00000555491:6;ENST00000557560:5;ENST00000425728:7;ENST00000554721:5;ENST00000553941:7;ENST00000616435:6;ENST00000554754:4;ENST00000556985:4;ENST00000553647:2;ENST00000554271:7;ENST00000261247:7
ENSG00000050344	NA	NA	NA	NA	NA	NA	NA	NA	NA	NA	NA	NA	NA	NA	-1.03497	1.11395e-05	-1.08848	1.42034e-13	-1.07241	1.41131e-16	-1.07241	repressed	0	0	1	NFE2L3	protein_coding	ensembl_havana	chr7	26152240	26187125	+	4249	7	ENST00000607375:2;ENST00000056233:4;ENST00000606261:1
ENSG00000050405	0.829557	2.30909e-05	0.84916	3.29336e-11	0.834493	1.07317e-15	0.834493	0.670099	3.6479e-05	0.701009	1.05153e-07	0.687681	4.17742e-12	0.687681	NA	NA	NA	NA	NA	NA	NA	induced	1	1	0	LIMA1	protein_coding	ensembl_havana	chr12	50175788	50283546	-	6317	41	ENST00000550592:4;ENST00000394943:11;ENST00000547825:5;ENST00000552491:5;ENST00000552720:12;ENST00000550611:2;ENST00000552783:8;ENST00000552338:4;ENST00000552823:8;ENST00000552008:7;ENST00000551486:3;ENST00000549064:2;ENST00000551691:5;ENST00000552909:8;ENST00000341247:11;ENST00000552045:2
ENSG00000050426	NA	NA	NA	NA	NA	NA	NA	-0.171182	0.0391878	-0.23742	0.0362849	-0.23782	0.00100248	-0.23742	-0.337527	0.00353728	-0.378843	0.000850233	-0.376178	4.4541e-05	-0.376178	repressed	0	1	1	LETMD1	protein_coding	ensembl_havana	chr12	51047962	51060424	+	6032	78	ENST00000552739:6;ENST00000551931:4;ENST00000548209:5;ENST00000546992:3;ENST00000547008:6;ENST00000547660:6;ENST00000380135:5;ENST00000547256:3;ENST00000549395:3;ENST00000550715:3;ENST00000546814:3;ENST00000548516:6;ENST00000547877:3;ENST00000547555:5;ENST00000547318:8;ENST00000551477:8;ENST00000552433:2;ENST00000623495:1;ENST00000548401:3;ENST00000553175:5;ENST00000550274:3;ENST00000548390:2;ENS…
ENSG00000050438	0.964833	0.00254427	1.0639	5.55743e-05	0.964848	3.08292e-05	0.964848	NA	NA	NA	NA	NA	NA	NA	NA	NA	NA	NA	NA	NA	NA	induced	1	0	0	SLC4A8	protein_coding	ensembl_havana	chr12	51391317	51515763	+	17980	59	ENST00000548352:5;ENST00000550211:6;ENST00000548616:2;ENST00000547697:10;ENST00000546663:4;ENST00000514353:17;ENST00000548811:3;ENST00000358657:25;ENST00000319957:22;ENST00000615370:2;ENST00000546872:2;ENST00000453097:25;ENST00000535225:15;ENST00000604314:22;ENST00000546497:2;ENST00000552001:4;ENST00000551071:21;ENST00000546875:4
ENSG00000050748	NA	NA	NA	NA	NA	NA	NA	0.225967	0.00701926	NA	NA	0.19703	0.00587752	0.211498	0.423172	6.79939e-05	0.377939	0.000250911	0.375447	1.70906e-07	0.377939	induced	0	1	1	MAPK9	protein_coding	ensembl_havana	chr5	180233143	180292099	-	8955	36	ENST00000393360:12;ENST00000347470:10;ENST00000393362:9;ENST00000397072:11;ENST00000524170:5;ENST00000523583:5;ENST00000452135:12;ENST00000425491:7;ENST00000539014:7;ENST00000343111:12;ENST00000523135:3;ENST00000520212:4;ENST00000455781:12
ENSG00000051009	0.317818	0.0188298	0.367817	0.0222711	0.357625	0.00650395	0.357625	NA	NA	NA	NA	NA	NA	NA	0.945101	1.46248e-06	0.891728	2.49004e-11	0.883526	1.64635e-16	0.891728	induced	1	0	1	FAM160A2	protein_coding	ensembl_havana	chr11	6211335	6234711	-	4736	20	ENST00000532797:2;ENST00000524416:9;ENST00000449352:12;ENST00000529360:3;ENST00000265978:12
ENSG00000051108	NA	NA	-0.338557	0.00813721	-0.33026	0.00340734	-0.334408	NA	NA	-0.346549	0.00804649	-0.340594	0.00155141	-0.343571	NA	NA	NA	NA	NA	NA	NA	repressed	1	1	0	HERPUD1	protein_coding	ensembl_havana	chr16	56932048	56944863	+	5155	43	ENST00000565966:6;ENST00000344114:6;ENST00000568814:2;ENST00000300302:8;ENST00000567944:2;ENST00000569429:5;ENST00000568358:4;ENST00000379792:7;ENST00000570273:8;ENST00000563343:6;ENST00000562914:2;ENST00000568651:4;ENST00000566550:2;ENST00000564678:5;ENST00000563781:5;ENST00000568676:3;ENST00000569569:4;ENST00000563911:4;ENST00000439977:8
ENSG00000051180	-0.67322	0.00764992	-0.64182	0.0040635	-0.600038	0.00219919	-0.64182	-1.06613	0.000739429	-0.972842	2.09293e-05	-0.90282	5.26459e-06	-0.972842	-2.74502	1.59704e-06	-2.97832	4.63191e-28	-2.80939	6.11533e-29	-2.80939	repressed	1	1	1	RAD51	protein_coding	ensembl_havana	chr15	40694774	40732339	+	3046	27	ENST00000423169:9;ENST00000267868:10;ENST00000531277:6;ENST00000382643:10;ENST00000525066:9;ENST00000533741:5;ENST00000557850:8;ENST00000526763:3;ENST00000532743:10;ENST00000527860:6
ENSG00000051341	NA	NA	NA	NA	NA	NA	NA	-0.702186	0.0141962	-0.603654	0.0070614	-0.557234	0.00793945	-0.603654	-1.59596	3.31126e-06	-1.67157	1.26163e-21	-1.63456	1.91467e-24	-1.63456	repressed	0	1	1	POLQ	protein_coding	ensembl_havana	chr3	121431427	121546641	-	9400	39	ENST00000474243:6;ENST00000264233:30;ENST00000621776:31;ENST00000488282:4
ENSG00000051382	0.483759	0.000301268	0.488713	4.54081e-05	0.481587	1.52089e-07	0.483759	0.300796	0.00320925	0.308657	0.00916566	0.302545	0.0005001	0.302545	0.416124	0.000118841	0.390111	0.000281251	0.387123	9.13037e-07	0.390111	induced	1	1	1	PIK3CB	protein_coding	ensembl_havana	chr3	138652699	138834938	-	7850	49	ENST00000481749:13;ENST00000461451:4;ENST00000465581:2;ENST00000544716:15;ENST00000469284:14;ENST00000473435:8;ENST00000477593:23;ENST00000289153:22;ENST00000493568:15;ENST00000462898:23;ENST00000485060:2;ENST00000483968:5;ENST00000462294:4;ENST00000487552:2
ENSG00000051596	-1.05085	0.00792699	-1.00745	0.00026527	-0.895956	0.000315605	-1.00745	NA	NA	NA	NA	NA	NA	NA	NA	NA	NA	NA	NA	NA	NA	repressed	1	0	0	THOC3	protein_coding	ensembl_havana	chr5	175917873	176034680	-	3453	29	ENST00000432305:3;ENST00000510300:5;ENST00000505969:2;ENST00000628318:5;ENST00000513482:5;ENST00000513118:3;ENST00000514861:4;ENST00000511062:5;ENST00000515016:2;ENST00000513006:3;ENST00000265097:6;ENST00000514250:6
ENSG00000051825	0.676227	1.85444e-05	0.663822	1.03954e-09	0.657464	2.61632e-17	0.663822	0.40444	0.00163129	0.394868	0.00113609	0.387304	4.7497e-05	0.394868	0.938941	3.64661e-07	0.909403	5.32743e-18	0.904082	4.03258e-27	0.909403	induced	1	1	1	MPHOSPH9	protein_coding	ensembl_havana	chr12	123152320	123244014	-	10304	75	ENST00000541823:3;ENST00000545974:4;ENST00000539024:16;ENST00000538250:3;ENST00000302373:18;ENST00000539639:4;ENST00000536198:3;ENST00000545556:24;ENST00000541076:22;ENST00000541603:6;ENST00000544217:3;ENST00000541437:5;ENST00000563178:2;ENST00000606321:4;ENST00000606704:5;ENST00000535049:5;ENST00000545406:3;ENST00000538169:5;ENST00000369865:2;ENST00000606320:24;ENST00000606326:4;ENST00000607619:…
ENSG00000052126	-0.904961	0.0429603	-1.00151	0.000357294	-0.813701	0.00969544	-0.904961	NA	NA	NA	NA	NA	NA	NA	-1.16846	0.0313146	-1.11175	0.00166806	-0.930678	0.0255626	-1.11175	repressed	1	0	1	PLEKHA5	protein_coding	ensembl_havana	chr12	19129752	19376400	+	12558	60	ENST00000538068:6;ENST00000429027:32;ENST00000538972:10;ENST00000538305:6;ENST00000424268:26;ENST00000540972:4;ENST00000510738:8;ENST00000538677:7;ENST00000536974:22;ENST00000537027:2;ENST00000539256:25;ENST00000538714:28;ENST00000535357:3;ENST00000299275:26;ENST00000534979:3;ENST00000538034:5
ENSG00000052723	0.236284	0.0100309	NA	NA	0.198224	0.0189543	0.217254	0.414408	0.000545523	0.34809	0.00348221	0.341443	0.000264624	0.34809	NA	NA	NA	NA	NA	NA	NA	induced	1	1	0	SIKE1	protein_coding	ensembl_havana	chr1	114769479	114780685	-	5894	23	ENST00000462123:3;ENST00000510745:4;ENST00000369524:3;ENST00000475335:3;ENST00000369528:5;ENST00000466657:2;ENST00000506320:4;ENST00000474562:2;ENST00000060969:5;ENST00000471969:2
ENSG00000052749	-1.12202	2.31393e-05	-1.07867	4.99777e-13	-1.04816	1.40969e-17	-1.07867	-0.769305	8.42745e-06	-0.73092	1.68192e-08	-0.720983	2.11008e-14	-0.73092	-0.627301	8.65486e-06	-0.668448	4.13493e-08	-0.663005	5.86073e-13	-0.663005	repressed	1	1	1	RRP12	protein_coding	ensembl_havana	chr10	97356358	97426076	-	8529	63	ENST00000479317:2;ENST00000619048:3;ENST00000487612:2;ENST00000465394:4;ENST00000439965:5;ENST00000490815:5;ENST00000491313:9;ENST00000621606:4;ENST00000315563:31;ENST00000536831:35;ENST00000618765:4;ENST00000479481:17;ENST00000370992:34;ENST00000414986:32;ENST00000622320:4
ENSG00000052795	NA	NA	NA	NA	NA	NA	NA	NA	NA	NA	NA	NA	NA	NA	NA	NA	-0.890412	0.00732148	-0.816485	0.00994077	-0.853449	repressed	0	0	1	FNIP2	protein_coding	ensembl_havana	chr4	158769138	158908049	+	10868	29	ENST00000512986:13;ENST00000505130:2;ENST00000264433:17;ENST00000504715:7;ENST00000505445:4;ENST00000504704:6
ENSG00000052802	NA	NA	NA	NA	NA	NA	NA	-0.49701	0.0124138	-0.488903	0.00245463	-0.468933	0.00268464	-0.488903	-0.416727	0.0140612	-0.443096	0.00252888	-0.436034	0.00185051	-0.436034	repressed	0	1	1	MSMO1	protein_coding	ensembl_havana	chr4	165327623	165343160	+	2892	13	ENST00000507013:5;ENST00000393766:5;ENST00000261507:6;ENST00000505270:2;ENST00000504317:5
ENSG00000052841	0.580255	1.88937e-05	0.550658	5.97292e-08	0.548298	2.6854e-17	0.550658	0.573166	0.000115533	0.521236	5.51667e-06	0.513835	1.5181e-09	0.521236	0.946385	7.48535e-08	0.904208	4.03293e-20	0.901164	5.53675e-40	0.904208	induced	1	1	1	TTC17	protein_coding	ensembl_havana	chr11	43358932	43494933	+	11284	54	ENST00000534347:6;ENST00000530483:2;ENST00000418561:5;ENST00000525135:5;ENST00000525543:5;ENST00000039989:24;ENST00000533072:2;ENST00000530469:3;ENST00000534417:3;ENST00000529140:3;ENST00000525029:3;ENST00000526774:15;ENST00000524936:2;ENST00000299240:20;ENST00000533554:3
ENSG00000053254	0.417509	0.0184909	0.37092	0.016103	0.359946	0.0153518	0.37092	0.395353	0.0165746	0.327491	0.0346121	0.314948	0.0300586	0.327491	NA	NA	NA	NA	NA	NA	NA	induced	1	1	0	FOXN3	protein_coding	ensembl_havana	chr14	89124871	89619149	-	11033	47	ENST00000556541:2;ENST00000555353:6;ENST00000553353:4;ENST00000555855:4;ENST00000553904:3;ENST00000553840:6;ENST00000555034:3;ENST00000557718:5;ENST00000615335:5;ENST00000261302:6;ENST00000556916:4;ENST00000557572:3;ENST00000555658:3;ENST00000555010:3;ENST00000557258:6;ENST00000557496:2;ENST00000554005:4;ENST00000345097:7;ENST00000557261:3
ENSG00000053371	NA	NA	NA	NA	NA	NA	NA	NA	NA	NA	NA	NA	NA	NA	0.336467	0.00588415	0.309617	0.0123185	0.307041	0.00300182	0.309617	induced	0	0	1	AKR7A2	protein_coding	ensembl_havana	chr1	19303965	19312146	-	1781	15	ENST00000492217:3;ENST00000489286:5;ENST00000330072:6;ENST00000235835:7;ENST00000481966:5
ENSG00000053372	-1.25301	8.35223e-06	-1.22975	7.65452e-21	-1.20341	8.21818e-30	-1.22975	-1.10114	1.63742e-06	-1.08417	1.96907e-20	-1.06854	3.3723e-31	-1.08417	-1.5418	2.17097e-08	-1.59322	6.87056e-46	-1.58125	4.05286e-75	-1.58125	repressed	1	1	1	MRTO4	protein_coding	ensembl_havana	chr1	19251539	19260128	+	2822	12	ENST00000479559:3;ENST00000330263:8;ENST00000493700:3
ENSG00000053501	-0.44246	0.00289246	-0.407185	0.00821014	-0.394787	0.00178314	-0.407185	NA	NA	NA	NA	NA	NA	NA	-0.380807	0.00468723	-0.44354	0.00245499	-0.437519	0.000405022	-0.437519	repressed	1	0	1	USE1	protein_coding	ensembl_havana	chr19	17215346	17219829	+	2431	26	ENST00000263897:8;ENST00000596136:7;ENST00000594724:7;ENST00000600970:7;ENST00000595101:5;ENST00000601592:4;ENST00000593597:7;ENST00000594399:3;ENST00000601662:4;ENST00000445667:7
ENSG00000053770	NA	NA	NA	NA	NA	NA	NA	0.406362	7.92083e-05	0.353651	0.00085452	0.348585	3.38082e-07	0.353651	NA	NA	NA	NA	NA	NA	NA	induced	0	1	0	AP5M1	protein_coding	ensembl_havana	chr14	57268909	57298742	+	13034	24	ENST00000554931:2;ENST00000261558:8;ENST00000555448:4;ENST00000556723:5;ENST00000431972:9;ENST00000554213:2;ENST00000556995:2;ENST00000554863:3;ENST00000556377:3
ENSG00000053900	NA	NA	NA	NA	NA	NA	NA	NA	NA	NA	NA	NA	NA	NA	-0.292587	0.0269566	-0.353713	0.0149635	-0.349585	0.00432824	-0.349585	repressed	0	0	1	ANAPC4	protein_coding	ensembl_havana	chr4	25377213	25418498	+	7494	52	ENST00000515848:7;ENST00000507809:2;ENST00000505842:8;ENST00000506973:2;ENST00000507925:4;ENST00000505080:8;ENST00000505991:6;ENST00000504256:8;ENST00000510092:29;ENST00000503805:8;ENST00000315368:29
ENSG00000054116	NA	NA	NA	NA	NA	NA	NA	NA	NA	NA	NA	NA	NA	NA	0.310046	0.000622082	0.262186	0.0102241	0.261797	0.000205144	0.262186	induced	0	0	1	TRAPPC3	protein_coding	ensembl_havana	chr1	36136570	36156053	-	3527	21	ENST00000616395:5;ENST00000373162:5;ENST00000497251:3;ENST00000616074:3;ENST00000373163:5;ENST00000617904:5;ENST00000373166:5;ENST00000373159:5;ENST00000469757:2;ENST00000462715:3
ENSG00000054118	NA	NA	NA	NA	NA	NA	NA	-0.22513	0.0129335	-0.308367	0.00618727	-0.305466	8.13789e-05	-0.305466	NA	NA	NA	NA	NA	NA	NA	repressed	0	1	0	THRAP3	protein_coding	ensembl_havana	chr1	36224416	36305357	+	4736	20	ENST00000466743:5;ENST00000469141:13;ENST00000478853:4;ENST00000354618:12
ENSG00000054148	-0.277217	0.016482	-0.276603	0.0332073	-0.270474	0.0077252	-0.276603	NA	NA	NA	NA	NA	NA	NA	0.910743	1.15777e-06	0.872575	2.21496e-15	0.866979	7.94574e-23	0.872575	inconsistent	0	0	0	PHPT1	protein_coding	ensembl_havana	chr9	136848724	136851027	+	1612	14	ENST00000497413:4;ENST00000462205:4;ENST00000463215:2;ENST00000247665:3;ENST00000371661:5;ENST00000492540:3
ENSG00000054179	NA	NA	NA	NA	NA	NA	NA	NA	NA	NA	NA	NA	NA	NA	1.28844	0.000324582	0.979545	0.000595375	0.923416	0.000516223	0.979545	induced	0	0	1	ENTPD2	protein_coding	ensembl_havana	chr9	137048098	137054045	-	2633	16	ENST00000355097:9;ENST00000469106:5;ENST00000460614:2;ENST00000312665:9
ENSG00000054219	NA	NA	NA	NA	NA	NA	NA	NA	NA	NA	NA	NA	NA	NA	-0.633124	0.00110037	-0.695576	0.000559752	-0.678494	9.57087e-05	-0.678494	repressed	0	0	1	LY75	protein_coding	ensembl_havana	chr2	159803355	159904749	-	8798	41	ENST00000484559:13;ENST00000263636:35;ENST00000492955:2;ENST00000471164:2
ENSG00000054267	0.674596	0.000308085	0.691223	4.04606e-07	0.676193	1.17273e-08	0.676193	0.338885	0.0155701	0.362503	0.0103117	0.352361	0.00388927	0.352361	0.643902	1.87867e-05	0.613491	6.83118e-08	0.608908	2.41041e-11	0.613491	induced	1	1	1	ARID4B	protein_coding	ensembl_havana	chr1	235131634	235328219	-	11073	57	ENST00000471257:12;ENST00000264183:24;ENST00000466653:11;ENST00000444620:5;ENST00000462969:2;ENST00000349213:23;ENST00000491632:20;ENST00000494543:3;ENST00000418304:16;ENST00000474401:2;ENST00000421364:25;ENST00000474953:17;ENST00000366603:24
ENSG00000054282	0.557043	0.00207818	0.629803	0.000570448	0.604792	8.71791e-05	0.604792	0.969237	2.32014e-05	1.02982	5.12179e-10	0.99266	9.61076e-14	0.99266	1.14832	8.30255e-06	1.09482	1.26307e-10	1.07454	4.39547e-13	1.09482	induced	1	1	1	SDCCAG8	protein_coding	ensembl_havana	chr1	243256034	243500092	+	5322	38	ENST00000493334:5;ENST00000490065:5;ENST00000463012:3;ENST00000491888:3;ENST00000435549:11;ENST00000463042:3;ENST00000482234:6;ENST00000476722:5;ENST00000496361:2;ENST00000366541:18;ENST00000497459:3
ENSG00000054392	NA	NA	NA	NA	NA	NA	NA	NA	NA	NA	NA	NA	NA	NA	-0.588773	0.0216184	-0.684249	0.00457096	-0.655913	0.00315826	-0.655913	repressed	0	0	1	HHAT	protein_coding	ensembl_havana	chr1	210328252	210676296	+	6641	18	ENST00000261458:12;ENST00000545154:11;ENST00000413764:12;ENST00000426968:5;ENST00000367009:6;ENST00000367010:12;ENST00000545781:4;ENST00000541565:10;ENST00000537898:11
ENSG00000054523	1.02388	6.22974e-06	1.05095	7.0446e-19	1.03573	5.38586e-28	1.03573	1.20154	2.87381e-06	1.21462	1.09116e-21	1.189	3.71681e-30	1.20154	0.272245	0.0226567	NA	NA	0.24157	0.0355168	0.256907	induced	1	1	1	KIF1B	protein_coding	ensembl_havana	chr1	10210805	10381603	+	17720	70	ENST00000620295:47;ENST00000465635:7;ENST00000263934:47;ENST00000483340:6;ENST00000377081:48;ENST00000622724:48;ENST00000377083:21;ENST00000470616:2;ENST00000497835:3;ENST00000635499:13;ENST00000495136:2;ENST00000377086:49;ENST00000377093:21
ENSG00000054611	-0.670986	0.000331269	-0.664974	7.09657e-07	-0.647667	2.19933e-08	-0.664974	-0.704324	4.70498e-05	-0.685127	3.67533e-08	-0.674267	1.64131e-11	-0.685127	-0.547697	0.000409938	-0.581207	8.75179e-06	-0.574345	4.36711e-07	-0.574345	repressed	1	1	1	TBC1D22A	protein_coding	ensembl_havana	chr22	46762617	47175699	+	5315	38	ENST00000496139:5;ENST00000407381:12;ENST00000441936:4;ENST00000486163:4;ENST00000380995:14;ENST00000337137:13;ENST00000472791:4;ENST00000355704:11;ENST00000394449:12;ENST00000406733:13;ENST00000441162:14
ENSG00000054654	NA	NA	NA	NA	NA	NA	NA	NA	NA	NA	NA	NA	NA	NA	0.405405	0.0137537	0.36136	0.00884302	0.356359	0.00691598	0.36136	induced	0	0	1	SYNE2	protein_coding	ensembl_havana	chr14	63852983	64226433	+	31374	177	ENST00000554805:14;ENST00000441438:9;ENST00000555002:67;ENST00000394768:63;ENST00000555323:3;ENST00000555241:3;ENST00000557307:2;ENST00000554997:3;ENST00000341472:9;ENST00000358025:116;ENST00000555612:36;ENST00000357395:116;ENST00000556725:2;ENST00000553455:4;ENST00000554584:115;ENST00000557084:4;ENST00000557005:16;ENST00000557060:11;ENST00000458046:11;ENST00000555022:16;ENST00000553806:4;ENST000…
ENSG00000054965	0.860031	2.51749e-05	0.866423	2.0706e-12	0.853009	1.65847e-17	0.860031	0.624118	0.000852406	0.635397	6.19544e-06	0.616729	6.99374e-07	0.624118	0.672907	9.06535e-06	0.636338	1.69934e-08	0.63271	1.5259e-12	0.636338	induced	1	1	1	FAM168A	protein_coding	ensembl_havana	chr11	73400487	73598189	-	7887	16	ENST00000632101:6;ENST00000064778:9;ENST00000432223:2;ENST00000450446:6;ENST00000356467:8
ENSG00000054967	-0.531479	0.00140713	-0.467656	0.0102791	-0.451343	0.00234472	-0.467656	-0.362586	0.00639773	NA	NA	-0.295668	0.0330585	-0.329127	NA	NA	NA	NA	NA	NA	NA	repressed	1	1	0	RELT	protein_coding	ensembl_havana	chr11	73376264	73397474	+	6322	27	ENST00000545886:3;ENST00000537771:3;ENST00000064780:11;ENST00000539134:5;ENST00000545687:7;ENST00000393580:11;ENST00000544075:6
ENSG00000055044	-0.466783	0.00204647	-0.517514	5.33452e-05	-0.505451	5.52266e-06	-0.505451	-0.541939	0.00171893	-0.594239	1.72471e-05	-0.578357	4.17819e-06	-0.578357	-0.945616	1.12147e-07	-0.990289	3.32747e-22	-0.985354	2.02283e-39	-0.985354	repressed	1	1	1	NOP58	protein_coding	ensembl_havana	chr2	202265716	202303666	+	3299	30	ENST00000478941:4;ENST00000492688:7;ENST00000467734:5;ENST00000492740:2;ENST00000264279:15;ENST00000433543:7;ENST00000472050:5;ENST00000488403:5;ENST00000426814:6;ENST00000478508:4
ENSG00000055070	-0.340641	0.0182588	-0.397953	0.00182268	-0.389024	0.00035096	-0.389024	-0.337977	0.0101655	-0.43068	0.000442212	-0.424013	1.47355e-05	-0.424013	NA	NA	NA	NA	NA	NA	NA	repressed	1	1	0	SZRD1	protein_coding	ensembl_havana	chr1	16352575	16398145	+	4747	25	ENST00000475554:5;ENST00000492354:3;ENST00000401089:3;ENST00000401088:4;ENST00000476423:4;ENST00000472351:5;ENST00000475078:3;ENST00000472461:4;ENST00000486763:5;ENST00000471507:4
ENSG00000055118	NA	NA	NA	NA	NA	NA	NA	-0.665028	0.00419467	-0.589479	0.0178327	-0.546758	0.00781365	-0.589479	-1.29806	5.50312e-05	-1.43911	5.28534e-09	-1.37616	1.29992e-09	-1.37616	repressed	0	1	1	KCNH2	protein_coding	ensembl_havana	chr7	150944961	150978315	-	5877	28	ENST00000473610:4;ENST00000330883:11;ENST00000461280:5;ENST00000262186:15;ENST00000532957:9;ENST00000430723:10
ENSG00000055130	-0.426874	0.00247789	-0.491806	6.764e-05	-0.481229	3.98353e-06	-0.481229	NA	NA	NA	NA	NA	NA	NA	-0.188422	0.0339459	-0.228653	0.0344523	-0.227428	0.00613073	-0.227428	repressed	1	0	1	CUL1	protein_coding	ensembl_havana	chr7	148697914	148801036	+	3548	30	ENST00000617797:22;ENST00000325222:22;ENST00000602748:22;ENST00000409469:22
ENSG00000055147	0.563671	0.000156873	0.594042	5.46647e-06	0.585685	7.2141e-09	0.585685	0.665428	0.0001158	0.705422	1.22177e-07	0.688716	3.55588e-10	0.688716	0.983582	1.426e-07	0.949982	1.60584e-17	0.943585	2.00492e-29	0.949982	induced	1	1	1	FAM114A2	protein_coding	ensembl_havana	chr5	153990128	154038936	-	6543	55	ENST00000518914:4;ENST00000522858:14;ENST00000522634:5;ENST00000518900:6;ENST00000520313:13;ENST00000518102:4;ENST00000616320:15;ENST00000517605:2;ENST00000520667:15;ENST00000518735:2;ENST00000522395:6;ENST00000523705:6;ENST00000524246:2;ENST00000519808:5;ENST00000517803:4;ENST00000518946:2;ENST00000351797:14;ENST00000521031:2
ENSG00000055208	0.545225	0.000210302	0.49749	1.20294e-05	0.491684	4.34356e-08	0.49749	0.588494	1.59576e-05	0.509643	1.33331e-06	0.504105	4.18111e-15	0.509643	0.912504	1.33045e-06	0.882414	2.69114e-16	0.876042	3.21646e-22	0.882414	induced	1	1	1	TAB2	protein_coding	ensembl_havana	chr6	149218641	149411613	+	5528	22	ENST00000367456:8;ENST00000606202:2;ENST00000470466:8;ENST00000538427:7;ENST00000461481:4;ENST00000606797:4;ENST00000484505:3
ENSG00000055211	0.588349	0.000651247	0.620007	5.14437e-06	0.606226	3.54808e-07	0.606226	NA	NA	NA	NA	NA	NA	NA	0.569317	2.69288e-05	0.544611	3.35511e-06	0.539751	1.74236e-09	0.544611	induced	1	0	1	GINM1	protein_coding	ensembl_havana	chr6	149566294	149591748	+	2248	10	ENST00000433539:4;ENST00000367419:8
ENSG00000055332	0.592301	0.0013058	0.536609	8.82482e-05	0.524205	3.13597e-05	0.536609	NA	NA	NA	NA	NA	NA	NA	NA	NA	-0.285694	0.0216604	-0.282764	0.0107749	-0.284229	inconsistent	0	0	0	EIF2AK2	protein_coding	ensembl_havana	chr2	37099210	37157065	-	10753	31	ENST00000405334:14;ENST00000395127:17;ENST00000462861:3;ENST00000496059:6;ENST00000411537:6;ENST00000233057:17;ENST00000390013:5
ENSG00000055483	-1.00787	4.77938e-05	-1.01765	8.05293e-14	-0.99071	2.87786e-16	-1.00787	-0.71843	0.000344165	-0.744198	1.54043e-07	-0.722522	1.58296e-08	-0.722522	-0.669508	5.52903e-05	-0.719552	2.20763e-09	-0.712794	3.3638e-12	-0.712794	repressed	1	1	1	USP36	protein_coding	ensembl_havana	chr17	78787381	78841441	-	9235	71	ENST00000586066:10;ENST00000542802:21;ENST00000589424:7;ENST00000586896:4;ENST00000592907:3;ENST00000587379:4;ENST00000590312:4;ENST00000592275:3;ENST00000587010:4;ENST00000591052:3;ENST00000588086:17;ENST00000589254:3;ENST00000588467:6;ENST00000586531:5;ENST00000591942:5;ENST00000592326:2;ENST00000590546:6;ENST00000449938:13;ENST00000589225:21;ENST00000588365:3;ENST00000587783:3;ENST00000592231:…
ENSG00000055609	0.85503	1.03006e-05	0.755708	6.8252e-14	0.75029	5.44194e-24	0.755708	0.392134	0.0402239	NA	NA	0.298542	0.0484229	0.345338	1.16529	8.47301e-08	1.0884	4.00507e-28	1.08356	1.19266e-51	1.0884	induced	1	1	1	KMT2C	protein_coding	ensembl_havana	chr7	152134922	152436005	-	20114	85	ENST00000485241:4;ENST00000489110:2;ENST00000418673:6;ENST00000262189:59;ENST00000355193:59;ENST00000473186:46;ENST00000490130:2;ENST00000418061:6;ENST00000558665:3;ENST00000360104:22;ENST00000452749:4;ENST00000424877:18;ENST00000558084:59
ENSG00000055917	0.295648	0.00112512	0.221672	0.0361491	0.221199	0.00225959	0.221672	0.294889	0.00277361	NA	NA	0.18897	0.0339602	0.24193	NA	NA	NA	NA	NA	NA	NA	induced	1	1	0	PUM2	protein_coding	ensembl_havana	chr2	20248691	20352234	-	6978	42	ENST00000420234:5;ENST00000403432:21;ENST00000338086:20;ENST00000424110:5;ENST00000429419:5;ENST00000319801:20;ENST00000440577:17;ENST00000446940:5;ENST00000442400:7;ENST00000432105:6;ENST00000361078:20
ENSG00000055950	-0.320069	0.0266128	-0.324613	0.0207337	-0.315376	0.00940974	-0.320069	NA	NA	NA	NA	NA	NA	NA	-0.393813	0.00361221	-0.435828	0.000520407	-0.431001	6.60019e-05	-0.431001	repressed	1	0	1	MRPL43	protein_coding	ensembl_havana	chr10	100969458	100987515	-	3573	25	ENST00000476012:4;ENST00000493646:2;ENST00000370242:6;ENST00000318325:5;ENST00000370241:5;ENST00000523148:4;ENST00000487059:2;ENST00000299179:5;ENST00000370234:4;ENST00000477279:2;ENST00000448244:6;ENST00000342071:6;ENST00000370236:4;ENST00000318364:3
ENSG00000056050	0.664724	0.00910865	0.699327	0.00289092	0.650787	0.0017158	0.664724	0.853079	0.00186373	0.92791	3.24853e-05	0.860677	9.97155e-06	0.860677	0.796678	0.00199916	0.721347	0.00111299	0.697377	0.000532273	0.721347	induced	1	1	1	C4orf27	protein_coding	ensembl_havana	chr4	169729465	169757953	-	1436	12	ENST00000393381:8;ENST00000515204:2;ENST00000506125:3
ENSG00000056097	NA	NA	NA	NA	NA	NA	NA	0.290963	0.00139773	NA	NA	0.142001	0.0360931	0.216482	0.330245	0.00122652	0.262623	0.0112774	0.261545	0.000555946	0.262623	induced	0	1	1	ZFR	protein_coding	ensembl_havana	chr5	32354350	32444761	-	6792	32	ENST00000502988:3;ENST00000265069:20;ENST00000505204:2;ENST00000510369:6;ENST00000505366:6;ENST00000507465:8;ENST00000514356:4
ENSG00000056277	NA	NA	NA	NA	NA	NA	NA	NA	NA	NA	NA	NA	NA	NA	1.34225	0.000604717	1.24314	8.40687e-07	1.14084	0.000187895	1.24314	induced	0	0	1	ZNF280C	protein_coding	ensembl_havana	chrX	130202711	130268899	-	4634	20	ENST00000447817:14;ENST00000370978:19
ENSG00000056487	NA	NA	NA	NA	NA	NA	NA	0.425544	0.0284864	0.525423	0.0334223	0.487021	0.0168025	0.487021	NA	NA	NA	NA	NA	NA	NA	induced	0	1	0	PHF21B	protein_coding	ensembl_havana	chr22	44881162	45009999	-	5753	36	ENST00000396103:13;ENST00000460507:4;ENST00000420689:5;ENST00000414269:7;ENST00000629843:13;ENST00000495348:3;ENST00000491522:2;ENST00000474327:5;ENST00000490679:4;ENST00000313237:13;ENST00000403565:14;ENST00000462631:2
ENSG00000056558	-1.65143	0.000185633	-1.69641	4.22567e-15	-1.57103	3.52477e-15	-1.65143	-1.79263	2.86235e-05	-1.86343	1.83448e-21	-1.73713	6.03162e-21	-1.79263	-0.798299	0.0100212	-0.864125	9.81161e-05	-0.808006	0.00324457	-0.808006	repressed	1	1	1	TRAF1	protein_coding	ensembl_havana	chr9	120902393	120929173	-	6449	11	ENST00000546084:6;ENST00000540010:9;ENST00000373887:8
ENSG00000056586	0.766481	8.29309e-06	0.706644	5.64165e-12	0.702803	7.78836e-25	0.706644	NA	NA	NA	NA	NA	NA	NA	0.666358	4.75141e-07	0.62192	1.96458e-10	0.619827	4.09896e-24	0.62192	induced	1	0	1	RC3H2	protein_coding	ensembl_havana	chr9	122844556	122905341	-	11545	43	ENST00000498479:22;ENST00000423239:18;ENST00000373670:20;ENST00000357244:21;ENST00000478216:2;ENST00000335387:10;ENST00000398671:5;ENST00000454740:6;ENST00000495727:3;ENST00000471874:3
ENSG00000057019	0.53616	0.0238417	0.568375	0.0193919	0.52971	0.011002	0.53616	0.709484	0.0034655	0.763084	0.000724878	0.713055	0.000152579	0.713055	NA	NA	NA	NA	NA	NA	NA	induced	1	1	0	DCBLD2	protein_coding	ensembl_havana	chr3	98795941	98901689	-	11274	36	ENST00000449482:4;ENST00000460008:3;ENST00000326857:16;ENST00000486004:4;ENST00000469648:5;ENST00000494614:5;ENST00000479144:5;ENST00000470393:4;ENST00000326840:16;ENST00000496736:3
ENSG00000057252	NA	NA	NA	NA	NA	NA	NA	0.525361	0.000569117	0.470975	0.000148242	0.460099	9.90356e-06	0.470975	0.450029	0.00106365	0.400518	0.000838261	0.396815	0.000169892	0.400518	induced	0	1	1	SOAT1	protein_coding	ensembl_havana	chr1	179293714	179358680	+	7005	19	ENST00000367619:16;ENST00000540564:15;ENST00000426956:7;ENST00000539888:15
ENSG00000057657	NA	NA	NA	NA	NA	NA	NA	NA	NA	-0.929561	0.026196	-0.711969	0.0347349	-0.820765	-3.07111	0.0024005	-4.08183	1.73009e-16	-3.24922	1.98796e-14	-3.24922	repressed	0	1	1	PRDM1	protein_coding	ensembl_havana	chr6	106086320	106109939	+	6369	24	ENST00000450060:3;ENST00000369089:5;ENST00000489365:2;ENST00000613999:9;ENST00000369096:7;ENST00000424894:3;ENST00000481163:2;ENST00000369091:7
ENSG00000057663	NA	NA	NA	NA	NA	NA	NA	0.248769	0.0307718	0.277512	0.0374911	0.26981	0.0123381	0.26981	0.27219	0.0145659	0.25209	0.0497206	0.248865	0.0175756	0.25209	induced	0	1	1	ATG5	protein_coding	ensembl_havana	chr6	106184476	106325820	-	3953	15	ENST00000369070:7;ENST00000476518:3;ENST00000475645:2;ENST00000360666:5;ENST00000613993:6;ENST00000343245:8;ENST00000369076:8
ENSG00000057704	NA	NA	NA	NA	NA	NA	NA	NA	NA	NA	NA	NA	NA	NA	-3.72539	0.00100887	-4.07454	5.027e-12	-3.02377	7.4767e-11	-3.72539	repressed	0	0	1	TMCC3	protein_coding	ensembl_havana	chr12	94567124	94650562	-	6515	11	ENST00000551457:4;ENST00000552239:3;ENST00000548918:2;ENST00000261226:4
ENSG00000057757	-0.333437	0.00953634	-0.331922	0.0133873	-0.324823	0.00305516	-0.331922	NA	NA	NA	NA	NA	NA	NA	NA	NA	NA	NA	NA	NA	NA	repressed	1	0	0	PITHD1	protein_coding	ensembl_havana	chr1	23778405	23788232	+	2186	9	ENST00000246151:6;ENST00000374524:4;ENST00000415372:3
ENSG00000058056	-0.437366	0.00133279	-0.438071	0.000544508	-0.428664	1.6185e-05	-0.437366	-0.504934	0.000276838	-0.495023	4.10298e-05	-0.487832	2.99949e-07	-0.495023	-0.492687	0.000105423	-0.528125	3.09005e-06	-0.5239	6.78671e-09	-0.5239	repressed	1	1	1	USP13	protein_coding	ensembl_havana	chr3	179652755	179789401	+	8440	31	ENST00000496897:21;ENST00000482333:15;ENST00000497380:5;ENST00000263966:21;ENST00000497155:9
ENSG00000058063	0.672707	3.25122e-05	0.64716	3.9218e-09	0.640689	1.38783e-14	0.64716	0.637531	1.79412e-05	0.590056	8.96427e-08	0.581902	1.08936e-12	0.590056	0.78712	1.89512e-06	0.742272	3.15265e-12	0.737732	7.20932e-18	0.742272	induced	1	1	1	ATP11B	protein_coding	ensembl_havana	chr3	182793500	182921635	+	9196	50	ENST00000482070:7;ENST00000482794:7;ENST00000498086:25;ENST00000484691:3;ENST00000490303:17;ENST00000323116:30;ENST00000493826:6;ENST00000491699:3;ENST00000475636:4;ENST00000466758:14
ENSG00000058262	-0.312903	0.0027509	-0.405362	0.000147521	-0.399867	7.53782e-07	-0.399867	-0.307453	0.00156866	-0.43358	0.000105813	-0.430313	2.67798e-09	-0.430313	-0.348525	0.000279281	-0.407431	4.15504e-05	-0.405345	1.07999e-08	-0.405345	repressed	1	1	1	SEC61A1	protein_coding	ensembl_havana	chr3	128051641	128071683	+	4697	25	ENST00000464451:12;ENST00000481210:5;ENST00000243253:12;ENST00000491668:3;ENST00000424880:8;ENST00000483956:7;ENST00000498837:2
ENSG00000058272	0.89388	1.5207e-05	0.867059	1.11309e-13	0.854306	1.20641e-18	0.867059	0.663391	4.74243e-05	0.631399	7.9454e-08	0.618562	3.38383e-10	0.631399	0.738311	1.97925e-05	0.697329	6.62918e-09	0.69075	7.22354e-11	0.697329	induced	1	1	1	PPP1R12A	protein_coding	ensembl_havana	chr12	79773563	79935460	-	11815	74	ENST00000634739:6;ENST00000437004:25;ENST00000546762:11;ENST00000550001:3;ENST00000547253:3;ENST00000548318:5;ENST00000546369:25;ENST00000550510:6;ENST00000550903:11;ENST00000547330:15;ENST00000552892:2;ENST00000550107:24;ENST00000261207:26;ENST00000553081:9;ENST00000547131:8;ENST00000551191:2;ENST00000550007:3;ENST00000450142:25;ENST00000550299:10;ENST00000550351:4;ENST00000551781:5;ENST00000548…
ENSG00000058335	-0.597185	0.00356439	-0.52731	0.048156	-0.482674	0.0351033	-0.52731	NA	NA	NA	NA	NA	NA	NA	-2.53924	7.05104e-07	-3.0488	3.70576e-20	-2.7567	8.13828e-18	-2.7567	repressed	1	0	1	RASGRF1	protein_coding	ensembl_havana	chr15	78959947	79090773	-	9929	43	ENST00000560943:6;ENST00000561112:3;ENST00000394745:14;ENST00000419573:28;ENST00000623620:1;ENST00000560334:24;ENST00000560286:2;ENST00000559926:3;ENST00000558480:27
ENSG00000058600	-0.671754	5.59022e-05	-0.673368	1.88877e-08	-0.661638	2.42748e-13	-0.671754	-0.44972	4.60041e-05	-0.47221	5.36e-06	-0.469955	5.6065e-13	-0.469955	-0.210918	0.00528065	-0.257348	0.0116196	-0.255275	9.90479e-05	-0.255275	repressed	1	1	1	POLR3E	protein_coding	ensembl_havana	chr16	22297375	22335103	+	9488	62	ENST00000567022:3;ENST00000564061:18;ENST00000564883:7;ENST00000563282:3;ENST00000299853:21;ENST00000564256:6;ENST00000563766:4;ENST00000565358:7;ENST00000561494:7;ENST00000615879:20;ENST00000418581:20;ENST00000564209:21;ENST00000569787:7;ENST00000565551:9;ENST00000563024:6;ENST00000564750:20;ENST00000569757:6;ENST00000565117:2;ENST00000359210:20
ENSG00000058668	0.528321	0.000104674	0.48345	7.50091e-06	0.479498	1.54883e-09	0.48345	0.539265	0.000110542	0.470414	3.31589e-05	0.464584	1.20829e-08	0.470414	0.911256	1.70685e-07	0.868575	1.17976e-17	0.864776	3.77619e-32	0.868575	induced	1	1	1	ATP2B4	protein_coding	ensembl_havana	chr1	203626561	203744081	+	9721	35	ENST00000367218:22;ENST00000357681:21;ENST00000466407:2;ENST00000484746:4;ENST00000458092:3;ENST00000341360:21;ENST00000356729:3
ENSG00000058673	0.717591	4.08306e-05	0.642407	5.54653e-09	0.634983	6.62366e-13	0.642407	0.529925	0.000105324	0.429703	0.000145819	0.423584	2.78862e-07	0.429703	0.67389	2.8283e-05	0.632221	2.20573e-08	0.627047	2.45006e-10	0.632221	induced	1	1	1	ZC3H11A	protein_coding	ensembl_havana	chr1	203795654	203854124	+	9700	44	ENST00000367214:20;ENST00000332127:20;ENST00000480354:2;ENST00000432282:6;ENST00000495527:17;ENST00000492823:2;ENST00000466470:3;ENST00000461980:2;ENST00000367210:17;ENST00000367212:20;ENST00000453771:13;ENST00000488411:2;ENST00000545588:17
ENSG00000058729	NA	NA	NA	NA	NA	NA	NA	NA	NA	NA	NA	NA	NA	NA	-0.399675	0.014616	-0.445954	0.0039344	-0.43924	0.00140883	-0.43924	repressed	0	0	1	RIOK2	protein_coding	ensembl_havana	chr5	97160867	97183260	-	5502	23	ENST00000283109:10;ENST00000511920:2;ENST00000510384:2;ENST00000511012:2;ENST00000508991:4;ENST00000508447:8;ENST00000511293:4
ENSG00000058799	0.884072	1.34529e-05	0.892423	1.05649e-13	0.87974	1.2324e-20	0.884072	0.634818	1.73849e-05	0.647752	1.4765e-08	0.638477	4.34525e-15	0.638477	0.634929	5.44215e-06	0.599086	1.00051e-07	0.595958	7.19216e-13	0.599086	induced	1	1	1	YIPF1	protein_coding	ensembl_havana	chr1	53851719	53889834	-	2075	27	ENST00000464950:11;ENST00000469457:8;ENST00000371399:9;ENST00000480151:8;ENST00000072644:11;ENST00000472983:7;ENST00000412288:8;ENST00000465897:8
ENSG00000058804	-0.468205	0.00147689	-0.49897	7.23887e-05	-0.487778	5.18252e-06	-0.487778	-0.419688	0.0124745	-0.44907	0.00224794	-0.435267	0.00161221	-0.435267	-1.06922	1.56237e-07	-1.11165	1.00559e-24	-1.10534	3.6552e-39	-1.10534	repressed	1	1	1	NDC1	protein_coding	ensembl_havana	chr1	53765460	53838860	-	5135	20	ENST00000480952:5;ENST00000371429:18
ENSG00000059122	0.572548	0.00177362	0.636084	0.00112914	0.607658	0.000256537	0.607658	0.32985	0.0233556	NA	NA	0.354461	0.0314447	0.342156	0.472113	0.00267964	0.393061	0.0398229	0.385412	0.0158883	0.393061	induced	1	1	1	FLYWCH1	protein_coding	ensembl_havana	chr16	2911937	2951208	+	8419	46	ENST00000571580:4;ENST00000253928:10;ENST00000570752:5;ENST00000573564:6;ENST00000416288:10;ENST00000571983:3;ENST00000570759:3;ENST00000344592:8;ENST00000573525:4;ENST00000575604:3;ENST00000571140:4;ENST00000574985:4;ENST00000570425:4;ENST00000575679:4
ENSG00000059145	NA	NA	NA	NA	NA	NA	NA	NA	NA	NA	NA	NA	NA	NA	-0.670362	0.004516	-0.759339	0.00268769	-0.726787	0.00155366	-0.726787	repressed	0	0	1	UNKL	protein_coding	ensembl_havana	chr16	1363205	1414751	-	7494	47	ENST00000508903:15;ENST00000561783:2;ENST00000515195:3;ENST00000402641:5;ENST00000301712:6;ENST00000511095:3;ENST00000403703:6;ENST00000566707:2;ENST00000248104:6;ENST00000382757:7;ENST00000503648:5;ENST00000397464:6;ENST00000502438:3;ENST00000562537:2;ENST00000509981:2;ENST00000513783:3;ENST00000389221:15
ENSG00000059573	-0.647577	6.00871e-05	-0.69776	9.23037e-10	-0.686581	2.92091e-15	-0.686581	-0.354328	0.00177391	-0.431667	0.00024977	-0.426763	2.2363e-06	-0.426763	-0.689117	7.4216e-07	-0.737102	8.11228e-14	-0.733859	2.62199e-30	-0.733859	repressed	1	1	1	ALDH18A1	protein_coding	ensembl_havana	chr10	95605929	95656706	-	3766	24	ENST00000483788:5;ENST00000489386:5;ENST00000371224:18;ENST00000485428:4;ENST00000371221:18
ENSG00000059588	0.261015	0.00559058	0.259155	0.0332719	0.258392	0.00288949	0.259155	0.253554	0.0145943	0.26512	0.0337117	0.259074	0.00677282	0.259074	0.636221	8.17613e-06	0.594691	4.09385e-08	0.59215	1.05664e-12	0.594691	induced	1	1	1	TARBP1	protein_coding	ensembl_havana	chr1	234391313	234479103	-	7743	47	ENST00000040877:30;ENST00000483404:7;ENST00000496673:5;ENST00000481183:5;ENST00000463793:3;ENST00000462259:8;ENST00000471918:2;ENST00000468077:4;ENST00000484454:2
ENSG00000059691	-0.413944	0.00305369	-0.376181	0.0111446	-0.365268	0.0022067	-0.376181	NA	NA	NA	NA	NA	NA	NA	-0.519107	0.00019506	-0.566372	3.78417e-05	-0.56036	3.27047e-07	-0.56036	repressed	1	0	1	GATB	protein_coding	ensembl_havana	chr4	151670504	151761023	-	11757	39	ENST00000515884:7;ENST00000510396:2;ENST00000515812:12;ENST00000511538:6;ENST00000510720:4;ENST00000513504:5;ENST00000263985:13;ENST00000512306:8;ENST00000515564:11;ENST00000505211:6;ENST00000508611:3;ENST00000503160:13;ENST00000515490:4;ENST00000507592:4
ENSG00000059728	1.14955	2.55301e-05	1.20644	9.28664e-16	1.17112	7.97234e-19	1.17112	1.75468	2.25158e-07	1.77131	2.53129e-46	1.74133	1.20246e-76	1.75468	1.90567	4.12491e-08	1.86641	9.11762e-47	1.84628	5.88307e-60	1.86641	induced	1	1	1	MXD1	protein_coding	ensembl_havana	chr2	69897688	69942945	+	6351	19	ENST00000410000:2;ENST00000435990:8;ENST00000465446:2;ENST00000540449:5;ENST00000409442:5;ENST00000264444:6
ENSG00000059758	0.213264	0.0162784	NA	NA	0.210107	0.013323	0.211685	NA	NA	NA	NA	NA	NA	NA	NA	NA	NA	NA	NA	NA	NA	n.a.	1	0	0	CDK17	protein_coding	ensembl_havana	chr12	96278261	96400560	-	6547	40	ENST00000550971:6;ENST00000261211:17;ENST00000549899:2;ENST00000551816:5;ENST00000552262:3;ENST00000542666:15;ENST00000553042:7;ENST00000552496:5;ENST00000548734:4;ENST00000551484:3;ENST00000543119:16;ENST00000548422:2
ENSG00000059769	-0.388923	0.0131695	NA	NA	-0.318557	0.0290722	-0.35374	NA	NA	NA	NA	NA	NA	NA	NA	NA	NA	NA	NA	NA	NA	n.a.	1	0	0	DNAJC25	protein_coding	ensembl_havana	chr9	111631352	111654351	+	2586	9	ENST00000313525:4;ENST00000447096:5;ENST00000463589:5
ENSG00000059804	1.49993	4.12992e-05	1.58395	2.50663e-16	1.49868	1.7063e-17	1.49993	1.64719	1.78959e-05	1.70045	1.59276e-18	1.60003	1.70439e-20	1.64719	0.864024	7.69881e-05	0.809381	4.08067e-06	0.793285	2.49675e-07	0.809381	induced	1	1	1	SLC2A3	protein_coding	ensembl_havana	chr12	7919230	7936275	-	6159	31	ENST00000486749:9;ENST00000490763:2;ENST00000075120:10;ENST00000543435:2;ENST00000541671:2;ENST00000469295:2;ENST00000544291:4;ENST00000544936:4;ENST00000495813:5;ENST00000476634:3;ENST00000479059:5
ENSG00000060138	-0.290685	0.0137191	-0.448084	2.6528e-05	-0.441973	1.16466e-08	-0.441973	NA	NA	NA	NA	NA	NA	NA	NA	NA	NA	NA	NA	NA	NA	repressed	1	0	0	YBX3	protein_coding	ensembl_havana	chr12	10699089	10723312	-	8610	48	ENST00000546298:6;ENST00000366290:2;ENST00000366286:4;ENST00000539204:6;ENST00000540447:8;ENST00000544504:4;ENST00000542641:6;ENST00000544622:4;ENST00000542002:5;ENST00000536823:4;ENST00000541351:6;ENST00000540747:4;ENST00000546164:5;ENST00000544501:3;ENST00000540975:4;ENST00000228251:10;ENST00000279550:9;ENST00000536107:3
ENSG00000060237	0.596108	0.000107748	0.468818	9.04145e-06	0.465307	4.39941e-09	0.468818	NA	NA	NA	NA	NA	NA	NA	0.847182	1.12385e-05	0.848673	9.98568e-15	0.842608	1.9578e-20	0.847182	induced	1	0	1	WNK1	protein_coding	ensembl_havana	chr12	752593	911452	+	14370	69	ENST00000530271:31;ENST00000574564:1;ENST00000544559:3;ENST00000340908:28;ENST00000537687:28;ENST00000543065:3;ENST00000537603:2;ENST00000540885:2;ENST00000447667:3;ENST00000545285:4;ENST00000544965:5;ENST00000535698:4;ENST00000542424:3;ENST00000534872:6;ENST00000574679:3;ENST00000538787:3;ENST00000540360:4;ENST00000315939:28;ENST00000542543:3;ENST00000535572:26;ENST00000545055:4
ENSG00000060339	0.356724	0.00125337	0.246573	0.0253661	0.245129	0.00333372	0.246573	NA	NA	NA	NA	NA	NA	NA	0.273063	0.0131869	NA	NA	0.207153	0.0328041	0.240108	induced	1	0	1	CCAR1	protein_coding	ensembl_havana	chr10	68721012	68792377	+	6059	58	ENST00000543229:16;ENST00000541012:17;ENST00000539539:22;ENST00000543719:24;ENST00000398676:3;ENST00000483264:4;ENST00000480627:3;ENST00000479143:5;ENST00000536012:16;ENST00000494903:3;ENST00000630771:24;ENST00000265872:25;ENST00000539250:3;ENST00000536391:6;ENST00000540210:24;ENST00000538031:6;ENST00000543706:7;ENST00000543225:16
ENSG00000060491	NA	NA	NA	NA	NA	NA	NA	-0.516064	0.00382035	-0.48198	0.00585836	-0.463898	0.00166204	-0.48198	NA	NA	NA	NA	NA	NA	NA	repressed	0	1	0	OGFR	protein_coding	ensembl_havana	chr20	62804835	62814000	+	4702	18	ENST00000450048:4;ENST00000290291:7;ENST00000621591:13;ENST00000370461:5
ENSG00000060642	0.580243	0.000236389	0.610014	8.72359e-06	0.599611	8.67607e-08	0.599611	NA	NA	NA	NA	NA	NA	NA	0.689074	0.000121193	0.641032	1.28291e-05	0.633682	4.52251e-07	0.641032	induced	1	0	1	PIGV	protein_coding	ensembl_havana	chr1	26787472	26798398	+	3382	16	ENST00000078527:4;ENST00000430292:3;ENST00000455364:3;ENST00000472757:5;ENST00000431541:3;ENST00000374145:4
ENSG00000060688	-0.553785	0.00043241	-0.570481	3.13063e-06	-0.558436	6.43526e-08	-0.558436	-0.739467	1.36099e-05	-0.761048	3.63897e-11	-0.751335	6.44647e-17	-0.751335	-0.836419	6.37937e-08	-0.878763	1.77312e-19	-0.875628	4.32832e-43	-0.875628	repressed	1	1	1	SNRNP40	protein_coding	ensembl_havana	chr1	31259568	31296782	-	3881	21	ENST00000489853:6;ENST00000474025:3;ENST00000463988:2;ENST00000263694:10;ENST00000491106:2;ENST00000373720:4;ENST00000486941:2
ENSG00000060762	-0.421962	0.00765655	-0.407317	0.00500888	-0.395782	0.00161496	-0.407317	0.268416	0.048761	NA	NA	0.255753	0.0384426	0.262084	0.474957	0.00177835	0.445167	0.000804882	0.439936	0.000230053	0.445167	inconsistent	0	0	0	MPC1	protein_coding	ensembl_havana	chr6	166364919	166383013	-	1546	17	ENST00000621685:5;ENST00000341756:4;ENST00000360961:5;ENST00000366868:4;ENST00000475708:6;ENST00000621630:5;ENST00000487218:6
ENSG00000060982	-0.508072	0.0046518	-0.554112	9.51399e-05	-0.537274	3.86924e-05	-0.537274	-0.207084	0.0220907	-0.297812	0.0121118	-0.295546	0.000747858	-0.295546	-1.09903	6.5322e-08	-1.13807	2.69909e-27	-1.1321	4.81881e-47	-1.1321	repressed	1	1	1	BCAT1	protein_coding	ensembl_havana	chr12	24810022	24949459	-	11775	29	ENST00000539780:10;ENST00000355164:2;ENST00000543099:3;ENST00000544418:9;ENST00000342945:9;ENST00000539282:11;ENST00000261192:11;ENST00000546285:4;ENST00000538118:11;ENST00000612790:5
ENSG00000061273	-0.872623	0.00183766	-0.865796	6.94911e-06	-0.817749	4.4467e-06	-0.865796	-0.577916	0.00888342	-0.582841	0.00154726	-0.554499	0.00090334	-0.577916	-0.999859	0.000203639	-1.08724	4.97861e-10	-1.06207	1.22208e-10	-1.06207	repressed	1	1	1	HDAC7	protein_coding	ensembl_havana	chr12	47782722	47833132	-	9928	87	ENST00000440293:6;ENST00000547259:5;ENST00000491464:2;ENST00000447463:5;ENST00000425451:6;ENST00000434070:6;ENST00000549883:3;ENST00000380610:27;ENST00000485796:7;ENST00000422254:6;ENST00000463732:3;ENST00000445237:4;ENST00000470668:21;ENST00000433685:4;ENST00000450805:5;ENST00000427332:26;ENST00000477937:5;ENST00000471235:3;ENST00000421231:5;ENST00000488927:8;ENST00000552960:25;ENST00000354334:2…
ENSG00000061656	1.15416	0.000287077	1.20558	4.84782e-05	1.05979	5.35274e-05	1.15416	NA	NA	NA	NA	NA	NA	NA	NA	NA	NA	NA	NA	NA	NA	induced	1	0	0	SPAG4	protein_coding	ensembl_havana	chr20	35615892	35621049	+	2240	25	ENST00000462896:3;ENST00000468248:7;ENST00000374273:12;ENST00000454819:9;ENST00000498203:7;ENST00000430878:3;ENST00000463973:5
ENSG00000061794	-0.345365	0.000310953	-0.399592	0.000147258	-0.395043	1.62908e-09	-0.395043	-0.243548	0.0184229	-0.312993	0.00988226	-0.309879	0.000984327	-0.309879	-0.634804	6.32693e-07	-0.687914	1.07695e-12	-0.685521	5.25088e-30	-0.685521	repressed	1	1	1	MRPS35	protein_coding	ensembl_havana	chr12	27710773	27756295	+	1979	16	ENST00000536569:5;ENST00000081029:8;ENST00000542199:8;ENST00000542791:2;ENST00000538315:7
ENSG00000061936	-0.367539	0.000914679	-0.383393	0.000811306	-0.377306	3.51285e-06	-0.377306	NA	NA	NA	NA	NA	NA	NA	-0.159802	0.0424482	-0.210943	0.0483647	-0.208941	0.00595223	-0.208941	repressed	1	0	1	SFSWAP	protein_coding	ensembl_havana	chr12	131711081	131799737	+	10157	38	ENST00000541286:19;ENST00000542813:3;ENST00000535399:2;ENST00000539506:5;ENST00000535236:12;ENST00000535202:3;ENST00000537582:3;ENST00000537164:6;ENST00000538548:15;ENST00000261674:18;ENST00000540469:4
ENSG00000061938	0.732753	0.00800752	0.801692	0.00169452	0.733814	0.00114394	0.733814	NA	NA	NA	NA	NA	NA	NA	1.44134	2.16708e-06	1.32839	4.0015e-12	1.29778	1.24906e-14	1.32839	induced	1	0	1	TNK2	protein_coding	ensembl_havana	chr3	195863364	195911945	-	11297	65	ENST00000416152:7;ENST00000495247:4;ENST00000468819:7;ENST00000478623:4;ENST00000420716:4;ENST00000381916:15;ENST00000430929:5;ENST00000464041:10;ENST00000468680:2;ENST00000439230:13;ENST00000411741:5;ENST00000447060:5;ENST00000427576:4;ENST00000486523:2;ENST00000333602:15;ENST00000433111:6;ENST00000438207:6;ENST00000428187:14;ENST00000481865:7;ENST00000478715:2;ENST00000489628:6;ENST00000424563:4
ENSG00000061987	0.609977	3.40481e-05	0.616849	8.14291e-08	0.610024	1.82304e-13	0.610024	0.487655	9.49632e-05	0.496115	1.07526e-05	0.490302	6.48717e-10	0.490302	0.545948	2.62839e-05	0.51928	2.89279e-06	0.515802	1.9296e-09	0.51928	induced	1	1	1	MON2	protein_coding	ensembl_havana	chr12	62466817	62600479	+	16014	59	ENST00000551397:2;ENST00000546751:3;ENST00000549286:4;ENST00000552115:24;ENST00000546600:36;ENST00000549539:2;ENST00000547287:3;ENST00000393629:34;ENST00000549378:5;ENST00000552738:34;ENST00000393630:35;ENST00000547095:36;ENST00000551307:9
ENSG00000062194	0.548027	0.000172331	0.539886	3.86984e-06	0.532444	1.80977e-08	0.539886	0.447746	0.00457816	0.45517	0.00127039	0.441151	0.000536147	0.447746	0.5625	2.15627e-05	0.520702	2.11192e-06	0.516922	2.50085e-09	0.520702	induced	1	1	1	GPBP1	protein_coding	ensembl_havana	chr5	57173948	57264679	+	6472	30	ENST00000513524:4;ENST00000424459:13;ENST00000513732:3;ENST00000515484:3;ENST00000264779:11;ENST00000511209:12;ENST00000506184:12;ENST00000309096:4;ENST00000514387:11
ENSG00000062282	NA	NA	NA	NA	NA	NA	NA	NA	NA	NA	NA	NA	NA	NA	-0.545653	0.00278176	-0.617714	3.81529e-05	-0.607537	1.04117e-05	-0.607537	repressed	0	0	1	DGAT2	protein_coding	ensembl_havana	chr11	75759512	75801535	+	7905	24	ENST00000605099:5;ENST00000604935:5;ENST00000603865:3;ENST00000228027:8;ENST00000603276:6;ENST00000603363:4;ENST00000376262:7;ENST00000604733:7;ENST00000605608:2
ENSG00000062485	-0.18261	0.0151372	-0.26698	0.00776952	-0.264058	3.59032e-06	-0.264058	NA	NA	NA	NA	NA	NA	NA	-0.258706	0.000884064	-0.219602	0.0227218	-0.218963	7.48955e-05	-0.219602	repressed	1	0	1	CS	protein_coding	ensembl_havana	chr12	56271699	56300392	-	6402	80	ENST00000548567:12;ENST00000550655:7;ENST00000546585:2;ENST00000547298:6;ENST00000549221:4;ENST00000547912:2;ENST00000548849:7;ENST00000552688:5;ENST00000551137:8;ENST00000550996:2;ENST00000550734:7;ENST00000547449:3;ENST00000546621:8;ENST00000548746:4;ENST00000552222:6;ENST00000542324:12;ENST00000552331:2;ENST00000551155:2;ENST00000551473:7;ENST00000550700:2;ENST00000550159:6;ENST00000550044:3;E…
ENSG00000062598	0.47607	0.00143758	0.470746	0.000185544	0.463069	1.64564e-05	0.470746	0.48078	0.00200717	0.470311	0.000430775	0.459306	3.6231e-05	0.470311	0.926674	1.06214e-06	0.877877	7.88239e-15	0.872144	6.47956e-22	0.877877	induced	1	1	1	ELMO2	protein_coding	ensembl_havana	chr20	46366049	46432985	-	6598	55	ENST00000372176:22;ENST00000464448:5;ENST00000469801:9;ENST00000481852:5;ENST00000467800:10;ENST00000452857:7;ENST00000462491:8;ENST00000396391:21;ENST00000290246:22;ENST00000497412:8;ENST00000352077:20;ENST00000487583:8;ENST00000460474:8;ENST00000425546:8;ENST00000480042:3;ENST00000488853:14;ENST00000450812:13;ENST00000462593:6
ENSG00000062650	0.204032	0.0201037	NA	NA	0.168192	0.0408814	0.186112	NA	NA	NA	NA	NA	NA	NA	NA	NA	NA	NA	NA	NA	NA	n.a.	1	0	0	WAPL	protein_coding	ensembl_havana	chr10	86435256	86521815	-	7280	29	ENST00000298767:19;ENST00000263070:19;ENST00000484070:3;ENST00000372075:10;ENST00000489996:3;ENST00000495124:3;ENST00000618527:20
ENSG00000062716	NA	NA	NA	NA	NA	NA	NA	0.327817	0.00937754	0.326257	0.0140479	0.317552	0.00425847	0.326257	0.389906	0.00218683	0.354531	0.00367425	0.35122	0.000749723	0.354531	induced	0	1	1	VMP1	protein_coding	ensembl_havana	chr17	59707192	59842255	+	6916	43	ENST00000587470:2;ENST00000586245:5;ENST00000591877:7;ENST00000591782:3;ENST00000592790:1;ENST00000588131:3;ENST00000585847:5;ENST00000593168:5;ENST00000587259:4;ENST00000587945:5;ENST00000592106:4;ENST00000262291:12;ENST00000591315:5;ENST00000588915:2;ENST00000588617:3;ENST00000589823:6;ENST00000592619:6
ENSG00000062725	0.68333	3.95368e-05	0.679219	3.21118e-09	0.671988	2.81978e-14	0.679219	0.757091	1.02977e-05	0.747087	8.94793e-11	0.735444	6.01481e-18	0.747087	1.13213	1.18094e-07	1.09739	1.91953e-23	1.09059	7.44112e-38	1.09739	induced	1	1	1	APPBP2	protein_coding	ensembl_havana	chr17	60443149	60526219	-	9876	27	ENST00000590244:7;ENST00000083182:13;ENST00000588668:5;ENST00000585368:4;ENST00000589341:12;ENST00000592995:2
ENSG00000062822	-0.970612	4.76493e-05	-0.928085	1.84906e-07	-0.891724	1.531e-09	-0.928085	-0.951904	2.16898e-05	-0.90563	1.31327e-07	-0.874632	2.3916e-10	-0.90563	-0.768777	8.36503e-05	-0.836195	9.18449e-07	-0.821866	1.29061e-08	-0.821866	repressed	1	1	1	POLD1	protein_coding	ensembl_havana	chr19	50384204	50418018	+	4858	60	ENST00000599857:27;ENST00000600746:7;ENST00000596425:6;ENST00000601098:6;ENST00000597963:4;ENST00000440232:27;ENST00000596221:3;ENST00000593981:8;ENST00000595904:26;ENST00000600859:26;ENST00000593407:8;ENST00000593887:6;ENST00000613923:27;ENST00000596648:4
ENSG00000063127	3.12231	6.0538e-06	3.11032	2.45961e-30	2.79357	2.64922e-33	3.11032	2.44295	2.34108e-06	2.48536	8.94863e-21	2.23331	8.32729e-24	2.44295	2.2086	1.2141e-05	1.84064	6.16205e-10	1.72121	3.1182e-10	1.84064	induced	1	1	1	SLC6A16	protein_coding	ensembl_havana	chr19	49289638	49325225	-	3599	24	ENST00000594180:2;ENST00000454748:11;ENST00000597969:4;ENST00000335875:12;ENST00000598828:5;ENST00000594917:4;ENST00000598221:4
ENSG00000063169	0.844706	0.000646652	0.893684	9.75269e-06	0.845365	2.73805e-06	0.845365	0.504396	0.0139176	0.544813	0.0135952	0.510407	0.00693518	0.510407	0.683087	0.00113367	0.594607	0.00289435	0.579515	0.00118617	0.594607	induced	1	1	1	GLTSCR1	protein_coding	ensembl_havana	chr19	47608196	47703277	+	7507	21	ENST00000602258:1;ENST00000396720:15;ENST00000594866:6;ENST00000614245:11
ENSG00000063176	NA	NA	NA	NA	NA	NA	NA	NA	NA	NA	NA	NA	NA	NA	NA	NA	-0.506537	0.0404322	-0.485628	0.0324994	-0.496082	repressed	0	0	1	SPHK2	protein_coding	ensembl_havana	chr19	48619291	48630717	+	6009	29	ENST00000593308:2;ENST00000600537:7;ENST00000601704:2;ENST00000599033:2;ENST00000598574:1;ENST00000340932:6;ENST00000426514:5;ENST00000598088:7;ENST00000597434:6;ENST00000601712:6;ENST00000599029:6;ENST00000599748:6;ENST00000245222:7
ENSG00000063177	NA	NA	NA	NA	NA	NA	NA	NA	NA	NA	NA	NA	NA	NA	NA	NA	0.273248	0.00711526	0.272231	8.29834e-05	0.27274	induced	0	0	1	RPL18	protein_coding	ensembl_havana	chr19	48615328	48619536	-	4209	34	ENST00000552851:3;ENST00000552588:6;ENST00000549533:2;ENST00000551749:4;ENST00000550671:2;ENST00000552705:4;ENST00000549370:7;ENST00000550973:7;ENST00000549920:7;ENST00000552347:5;ENST00000547892:1;ENST00000550645:6;ENST00000547897:5;ENST00000549273:6;ENST00000084795:6;ENST00000546623:6
ENSG00000063180	NA	NA	NA	NA	NA	NA	NA	NA	NA	NA	NA	NA	NA	NA	-0.878417	0.000369324	-0.993791	3.26052e-05	-0.955466	1.15076e-05	-0.955466	repressed	0	0	1	CA11	protein_coding	ensembl_havana	chr19	48637942	48646312	-	2075	15	ENST00000594088:2;ENST00000084798:9;ENST00000596080:4;ENST00000599267:2
ENSG00000063241	-0.692042	0.00354388	-0.669295	0.000182138	-0.637616	0.000106695	-0.669295	-0.585523	0.00982979	-0.559577	0.00319713	-0.530839	0.00219217	-0.559577	-0.946515	0.000204544	-1.0167	2.52408e-09	-0.994908	3.08663e-10	-0.994908	repressed	1	1	1	ISOC2	protein_coding	ensembl_havana	chr19	55452985	55462343	-	4408	21	ENST00000587226:5;ENST00000085068:6;ENST00000590921:2;ENST00000438389:5;ENST00000589108:2;ENST00000425675:6;ENST00000589080:6;ENST00000591718:3
ENSG00000063244	-0.582587	0.000547815	-0.601684	9.99517e-07	-0.589866	1.28065e-08	-0.589866	-0.306931	0.0147436	-0.377208	0.00192595	-0.371825	0.000107381	-0.371825	NA	NA	NA	NA	NA	NA	NA	repressed	1	1	0	U2AF2	protein_coding	ensembl_havana	chr19	55654146	55674715	+	4115	29	ENST00000592867:2;ENST00000592874:7;ENST00000590551:7;ENST00000587275:2;ENST00000588850:5;ENST00000450554:12;ENST00000308924:12;ENST00000587196:7
ENSG00000063245	NA	NA	NA	NA	NA	NA	NA	-0.328429	0.0135143	-0.350873	0.00551067	-0.344549	0.00126243	-0.344549	NA	NA	NA	NA	NA	NA	NA	repressed	0	1	0	EPN1	protein_coding	ensembl_havana	chr19	55675226	55709858	+	17616	25	ENST00000411543:11;ENST00000589704:3;ENST00000587937:2;ENST00000591743:5;ENST00000270460:11;ENST00000586194:2;ENST00000085079:10
ENSG00000063322	NA	NA	NA	NA	NA	NA	NA	NA	NA	NA	NA	NA	NA	NA	0.268166	0.0156858	NA	NA	0.219295	0.0397907	0.24373	induced	0	0	1	MED29	protein_coding	ensembl_havana	chr19	39391303	39400637	+	3835	17	ENST00000315588:4;ENST00000596297:4;ENST00000599213:4;ENST00000600973:4;ENST00000599417:3;ENST00000594368:4;ENST00000615911:4
ENSG00000063438	NA	NA	NA	NA	NA	NA	NA	NA	NA	NA	NA	NA	NA	NA	1.13272	0.00532887	0.826225	0.00732561	0.770048	0.00721226	0.826225	induced	0	0	1	AHRR	protein_coding	ensembl_havana	chr5	304176	438291	+	7678	31	ENST00000506456:7;ENST00000511487:2;ENST00000512529:9;ENST00000510910:2;ENST00000510400:6;ENST00000514523:6;ENST00000316418:12;ENST00000515206:4;ENST00000505113:11;ENST00000504625:3;ENST00000507048:2
ENSG00000063587	-0.155362	0.0499571	NA	NA	-0.157783	0.0485939	-0.156572	0.278271	0.00720237	0.233908	0.0441261	0.231152	0.00387781	0.233908	NA	NA	NA	NA	NA	NA	NA	induced	1	1	0	ZNF275	protein_coding	ensembl_havana	chrX	153334155	153360110	+	8139	10	ENST00000370251:5;ENST00000370249:2;ENST00000438239:3
ENSG00000063601	NA	NA	NA	NA	NA	NA	NA	NA	NA	NA	NA	NA	NA	NA	-0.262005	0.0148435	-0.30159	0.0198384	-0.29804	0.00419096	-0.29804	repressed	0	0	1	MTMR1	protein_coding	ensembl_havana	chrX	150692971	150765103	+	6323	47	ENST00000493480:4;ENST00000439546:8;ENST00000490316:6;ENST00000429965:8;ENST00000485376:17;ENST00000370387:5;ENST00000488357:13;ENST00000436701:7;ENST00000542156:10;ENST00000434699:9;ENST00000370390:16;ENST00000438018:6;ENST00000493995:9;ENST00000445323:16
ENSG00000063761	-0.529468	0.00476576	-0.493936	0.0115459	-0.468912	0.00531816	-0.493936	NA	NA	NA	NA	NA	NA	NA	0.657354	0.000176221	0.57968	0.00033975	0.572316	2.538e-05	0.57968	inconsistent	0	0	0	ADCK1	protein_coding	ensembl_havana	chr14	77800083	77935012	+	5317	25	ENST00000238561:11;ENST00000557501:7;ENST00000393639:9;ENST00000341211:10;ENST00000555333:3;ENST00000556048:6;ENST00000556560:5;ENST00000555217:4
ENSG00000063854	NA	NA	NA	NA	NA	NA	NA	NA	NA	NA	NA	NA	NA	NA	1.06066	3.53285e-05	0.934555	4.68224e-06	0.911777	2.96417e-07	0.934555	induced	0	0	1	HAGH	protein_coding	ensembl_havana	chr16	1795620	1827194	-	5975	34	ENST00000455446:8;ENST00000565097:3;ENST00000397353:10;ENST00000567190:4;ENST00000569700:5;ENST00000567398:3;ENST00000564518:4;ENST00000564445:9;ENST00000397356:9;ENST00000569339:6;ENST00000566644:4;ENST00000566709:9
ENSG00000063978	-0.347393	0.00021138	-0.445789	4.01659e-06	-0.442117	3.63367e-15	-0.442117	-0.336196	0.000663313	-0.489537	4.38935e-06	-0.486667	4.45237e-15	-0.486667	-0.21885	0.00146254	-0.298905	0.00133234	-0.297554	6.71843e-09	-0.297554	repressed	1	1	1	RNF4	protein_coding	ensembl_havana	chr4	2462220	2625320	+	7270	49	ENST00000507247:7;ENST00000504224:4;ENST00000509388:6;ENST00000511859:7;ENST00000509258:5;ENST00000509206:4;ENST00000513284:5;ENST00000541204:7;ENST00000506706:9;ENST00000502316:8;ENST00000513450:4;ENST00000511892:4;ENST00000503123:3;ENST00000504782:2;ENST00000508235:5;ENST00000503659:3;ENST00000513643:5;ENST00000513578:5;ENST00000314289:8;ENST00000511600:8;ENST00000507784:3;ENST00000511843:6
ENSG00000064012	0.426722	0.00160166	0.439132	0.000631965	0.432063	4.22494e-05	0.432063	NA	NA	NA	NA	NA	NA	NA	-0.300375	0.0147235	-0.337207	0.011015	-0.333297	0.00386425	-0.333297	inconsistent	0	0	0	CASP8	protein_coding	ensembl_havana	chr2	201233443	201287711	+	7243	45	ENST00000429881:3;ENST00000450491:6;ENST00000392266:7;ENST00000339403:9;ENST00000264275:10;ENST00000490412:3;ENST00000447616:5;ENST00000471383:5;ENST00000264274:7;ENST00000358485:9;ENST00000440732:4;ENST00000437283:4;ENST00000392263:9;ENST00000444430:3;ENST00000323492:8;ENST00000490682:3;ENST00000392258:8;ENST00000413726:5;ENST00000432109:10;ENST00000424461:3
ENSG00000064102	NA	NA	NA	NA	NA	NA	NA	NA	NA	NA	NA	NA	NA	NA	-0.459653	5.4634e-05	-0.498512	5.45937e-06	-0.496103	7.79335e-10	-0.496103	repressed	0	0	1	ASUN	protein_coding	ensembl_havana	chr12	26905181	26938326	-	3345	32	ENST00000261191:17;ENST00000538748:2;ENST00000536232:5;ENST00000542392:6;ENST00000538727:4;ENST00000538016:2;ENST00000538155:8;ENST00000537336:4;ENST00000544548:7
ENSG00000064115	0.499531	0.000625008	0.518504	4.70079e-05	0.50998	9.74213e-07	0.50998	0.227245	0.0158107	0.246429	0.0475178	0.243057	0.00537988	0.243057	NA	NA	NA	NA	NA	NA	NA	induced	1	1	0	TM7SF3	protein_coding	ensembl_havana	chr12	26973195	27014434	-	3888	50	ENST00000542019:4;ENST00000512808:4;ENST00000543803:3;ENST00000544179:2;ENST00000535260:8;ENST00000343028:12;ENST00000535423:4;ENST00000535819:5;ENST00000537406:3;ENST00000539399:3;ENST00000543655:5;ENST00000542667:5;ENST00000543882:7;ENST00000545600:3;ENST00000543088:5;ENST00000545344:6;ENST00000541081:2;ENST00000539741:5;ENST00000545303:5
ENSG00000064199	NA	NA	NA	NA	NA	NA	NA	NA	NA	NA	NA	NA	NA	NA	0.951135	0.00654258	0.764478	0.0107877	0.717058	0.010154	0.764478	induced	0	0	1	SPA17	protein_coding	ensembl_havana	chr11	124673798	124697518	+	5205	12	ENST00000529498:3;ENST00000524614:5;ENST00000227135:5;ENST00000532692:4
ENSG00000064225	NA	NA	NA	NA	NA	NA	NA	-1.49414	0.000951797	-1.34146	3.62347e-05	-1.12592	5.75068e-05	-1.34146	-3.44358	5.06124e-05	-3.6756	2.43653e-23	-3.24016	6.728e-21	-3.44358	repressed	0	1	1	ST3GAL6	protein_coding	ensembl_havana	chr3	98732236	98821201	+	6288	64	ENST00000480133:2;ENST00000497008:6;ENST00000265261:10;ENST00000460774:5;ENST00000468553:6;ENST00000477574:6;ENST00000465004:2;ENST00000477899:5;ENST00000476833:7;ENST00000466482:6;ENST00000469105:11;ENST00000492254:8;ENST00000495502:3;ENST00000483910:10;ENST00000497621:11;ENST00000474595:5;ENST00000485145:6;ENST00000613264:10;ENST00000491912:4;ENST00000495376:7;ENST00000394162:11;ENST00000462152…
ENSG00000064309	0.83023	0.000482208	0.870929	1.93926e-05	0.828404	1.89997e-06	0.83023	1.22139	6.78616e-05	1.28282	3.21507e-10	1.20768	3.49241e-12	1.22139	0.936089	0.000108485	0.86234	1.08984e-05	0.841706	6.69153e-07	0.86234	induced	1	1	1	CDON	protein_coding	ensembl_havana	chr11	125955796	126063335	-	10600	34	ENST00000534661:8;ENST00000392693:20;ENST00000531830:7;ENST00000263577:20;ENST00000534818:3;ENST00000531586:4;ENST00000531738:11;ENST00000525625:6;ENST00000527967:4
ENSG00000064313	NA	NA	NA	NA	NA	NA	NA	0.40175	0.00305318	0.335751	0.00979632	0.327804	0.00316961	0.335751	0.33501	0.000705375	0.280765	0.0085626	0.279937	0.000511648	0.280765	induced	0	1	1	TAF2	protein_coding	ensembl_havana	chr8	119730775	119832863	-	6547	44	ENST00000523734:2;ENST00000529653:8;ENST00000519355:6;ENST00000523078:4;ENST00000521007:4;ENST00000526969:3;ENST00000523098:3;ENST00000523904:7;ENST00000378164:26
ENSG00000064490	-0.499386	0.00706242	-0.491307	0.00145574	-0.47409	0.000778662	-0.491307	-0.368608	0.037548	-0.354673	0.0364074	-0.341483	0.0268385	-0.354673	-0.411828	0.00878734	-0.462634	0.000926655	-0.456572	0.000311952	-0.456572	repressed	1	1	1	RFXANK	protein_coding	ensembl_havana	chr19	19192229	19201869	+	2503	35	ENST00000456252:9;ENST00000593273:6;ENST00000540977:3;ENST00000543157:3;ENST00000536253:3;ENST00000543118:2;ENST00000535017:7;ENST00000392324:8;ENST00000303088:10;ENST00000541873:7;ENST00000407360:9;ENST00000421262:4;ENST00000544923:2;ENST00000540981:6;ENST00000545522:4
ENSG00000064545	-0.370453	0.0220685	-0.363886	0.0168109	-0.351849	0.0102575	-0.363886	-0.584444	0.00328092	-0.559234	0.000615908	-0.538624	0.000252801	-0.559234	-0.927269	3.33049e-05	-0.989978	6.78783e-12	-0.976191	2.78759e-14	-0.976191	repressed	1	1	1	TMEM161A	protein_coding	ensembl_havana	chr19	19119169	19138513	-	3281	42	ENST00000591031:3;ENST00000450333:10;ENST00000587096:10;ENST00000587406:11;ENST00000591443:2;ENST00000586357:3;ENST00000162044:12;ENST00000589448:10;ENST00000592147:3;ENST00000587985:12;ENST00000592369:5;ENST00000587925:5;ENST00000587915:6;ENST00000590216:8;ENST00000587583:12
ENSG00000064601	0.500045	0.00496229	0.488118	0.000387923	0.476192	0.000248316	0.488118	NA	NA	NA	NA	NA	NA	NA	0.311614	0.0114989	0.264483	0.0314012	0.261935	0.0137843	0.264483	induced	1	0	1	CTSA	protein_coding	ensembl_havana	chr20	45890144	45898820	+	5856	50	ENST00000607212:4;ENST00000493522:7;ENST00000606000:3;ENST00000419493:6;ENST00000607187:2;ENST00000607841:3;ENST00000485627:5;ENST00000606788:15;ENST00000372459:14;ENST00000372484:15;ENST00000606066:5;ENST00000607814:3;ENST00000480961:4;ENST00000191018:15;ENST00000606394:5;ENST00000606782:2;ENST00000607482:4;ENST00000484855:2;ENST00000354880:14
ENSG00000064607	NA	NA	NA	NA	NA	NA	NA	NA	NA	NA	NA	NA	NA	NA	0.292531	0.00039806	0.252426	0.009138	0.251725	4.46279e-05	0.252426	induced	0	0	1	SUGP2	protein_coding	ensembl_havana	chr19	18990888	19034023	-	8468	47	ENST00000597280:6;ENST00000593795:6;ENST00000600377:10;ENST00000597095:2;ENST00000330854:13;ENST00000598863:2;ENST00000601879:10;ENST00000598240:9;ENST00000600239:12;ENST00000452918:11;ENST00000337018:11;ENST00000594773:12;ENST00000598202:2;ENST00000594445:3;ENST00000597163:2
ENSG00000064651	0.324586	0.00201574	0.356387	0.00568021	0.352639	0.000209633	0.352639	1.07915	8.51741e-07	1.09394	3.2077e-21	1.07729	9.79419e-37	1.07915	1.22595	2.14335e-08	1.18636	7.53256e-28	1.18001	4.72702e-52	1.18636	induced	1	1	1	SLC12A2	protein_coding	ensembl_havana	chr5	128083766	128189688	+	10664	41	ENST00000502849:3;ENST00000504416:3;ENST00000628403:26;ENST00000262461:27;ENST00000343225:26;ENST00000509616:4;ENST00000507791:5;ENST00000509205:27
ENSG00000064666	NA	NA	NA	NA	NA	NA	NA	-0.303588	0.00983271	-0.437826	0.000309248	-0.432083	2.53865e-06	-0.432083	-0.639646	2.81351e-05	-0.696968	1.37206e-10	-0.692246	1.5225e-14	-0.692246	repressed	0	1	1	CNN2	protein_coding	ensembl_havana	chr19	1026581	1039068	+	3645	29	ENST00000607102:2;ENST00000348419:6;ENST00000562958:7;ENST00000562015:5;ENST00000568865:7;ENST00000566695:6;ENST00000606983:6;ENST00000263097:7;ENST00000565096:7;ENST00000569352:5;ENST00000564572:1;ENST00000562075:5
ENSG00000064687	1.35969	2.87542e-05	1.40835	6.57954e-16	1.34969	5.88026e-18	1.35969	0.908192	0.000493064	0.944481	1.58993e-06	0.892007	1.98883e-07	0.908192	1.8473	3.97365e-08	1.77954	1.44195e-36	1.76022	9.10296e-51	1.77954	induced	1	1	1	ABCA7	protein_coding	ensembl_havana	chr19	1040101	1065572	+	8367	83	ENST00000433129:46;ENST00000611490:3;ENST00000524383:3;ENST00000612569:6;ENST00000263094:47;ENST00000531467:4;ENST00000529442:4;ENST00000527496:3;ENST00000525238:4;ENST00000525939:3;ENST00000531478:3;ENST00000526885:6;ENST00000530703:2;ENST00000524850:6;ENST00000435683:41;ENST00000525073:14;ENST00000533574:4;ENST00000530092:5;ENST00000532194:6
ENSG00000064703	-0.509178	0.00064802	-0.502428	6.87881e-05	-0.491782	1.73813e-06	-0.502428	-0.431359	0.000323474	-0.441676	0.000104943	-0.437864	3.42817e-07	-0.437864	-0.730546	5.20748e-07	-0.766054	3.11852e-13	-0.762451	8.83119e-26	-0.762451	repressed	1	1	1	DDX20	protein_coding	ensembl_havana	chr1	111755245	111768016	+	6019	20	ENST00000524894:3;ENST00000475700:3;ENST00000534200:3;ENST00000533164:11;ENST00000369702:11
ENSG00000064726	0.345702	0.000750216	0.27725	0.0105276	0.275716	0.000262512	0.27725	NA	NA	NA	NA	NA	NA	NA	NA	NA	NA	NA	NA	NA	NA	induced	1	0	0	BTBD1	protein_coding	ensembl_havana	chr15	83016422	83067354	-	4169	17	ENST00000558344:2;ENST00000559652:6;ENST00000379403:7;ENST00000560015:3;ENST00000261721:8
ENSG00000064787	-1.27008	0.00554981	-1.17595	0.00073038	-0.979763	0.000863538	-1.17595	-1.20825	0.00747895	-1.08698	0.00283731	-0.87535	0.00486502	-1.08698	-1.64139	0.000348134	-1.91339	7.25451e-09	-1.74881	1.54323e-08	-1.74881	repressed	1	1	1	BCAS1	protein_coding	ensembl_havana	chr20	53936777	54070594	-	8186	22	ENST00000395961:12;ENST00000448484:9;ENST00000422805:7;ENST00000371435:10;ENST00000371440:11
ENSG00000064886	-1.11784	0.000449036	-1.20017	6.61507e-11	-1.13744	2.9246e-11	-1.13744	-0.980922	1.47243e-05	-1.12937	7.13979e-19	-1.10237	6.02294e-22	-1.10237	-2.70337	3.49857e-08	-2.67579	5.82737e-64	-2.6236	4.12884e-71	-2.67579	repressed	1	1	1	CHI3L2	protein_coding	ensembl_havana	chr1	111200771	111243440	+	3295	41	ENST00000526684:3;ENST00000369748:11;ENST00000369744:10;ENST00000472825:3;ENST00000466741:10;ENST00000445067:13;ENST00000467038:5;ENST00000474304:6;ENST00000530597:2;ENST00000528451:8;ENST00000529459:4;ENST00000497220:6;ENST00000477185:8;ENST00000524472:9;ENST00000497587:5;ENST00000533831:4;ENST00000486561:7
ENSG00000064932	NA	NA	NA	NA	NA	NA	NA	NA	NA	NA	NA	NA	NA	NA	-0.503198	0.0108043	-0.604083	0.000857213	-0.590434	0.000322439	-0.590434	repressed	0	0	1	SBNO2	protein_coding	ensembl_havana	chr19	1107636	1174283	-	6626	51	ENST00000586109:3;ENST00000590998:5;ENST00000361757:32;ENST00000587673:7;ENST00000587024:32;ENST00000592222:14;ENST00000587655:5;ENST00000438103:29;ENST00000590176:5;ENST00000590446:4
ENSG00000064933	NA	NA	NA	NA	NA	NA	NA	NA	NA	0.326963	0.0484687	0.312818	0.0415904	0.319891	NA	NA	NA	NA	NA	NA	NA	induced	0	1	0	PMS1	protein_coding	ensembl_havana	chr2	189784085	189877629	+	5448	43	ENST00000432292:11;ENST00000483293:3;ENST00000441310:13;ENST00000409985:4;ENST00000424766:5;ENST00000374826:5;ENST00000420421:2;ENST00000409823:12;ENST00000424307:8;ENST00000618056:6;ENST00000342075:12;ENST00000418224:11;ENST00000446877:3;ENST00000452382:4;ENST00000447232:12;ENST00000409593:7;ENST00000421722:10;ENST00000624204:12;ENST00000450931:13;ENST00000447734:5;ENST00000424059:9
ENSG00000064961	-0.473953	0.00175364	-0.448448	0.00127441	-0.437821	0.000164353	-0.448448	-0.524419	0.00055371	-0.500861	0.000237665	-0.49041	6.82738e-06	-0.500861	-0.317582	0.00435453	-0.370147	0.00305915	-0.366247	0.000213348	-0.366247	repressed	1	1	1	HMG20B	protein_coding	ensembl_havana	chr19	3572777	3579088	+	3857	43	ENST00000488973:8;ENST00000333651:10;ENST00000493191:3;ENST00000262949:8;ENST00000486028:2;ENST00000464304:2;ENST00000417382:5;ENST00000487894:5;ENST00000585741:2;ENST00000585900:4;ENST00000435022:7;ENST00000461099:2;ENST00000483417:3;ENST00000453933:4;ENST00000416526:8;ENST00000470356:3
ENSG00000064999	0.580511	0.00479423	0.62952	0.0005986	0.602762	0.000251878	0.602762	0.648456	0.000926617	0.672626	0.000137456	0.646983	1.02462e-05	0.648456	0.967118	7.63491e-06	0.894169	2.31235e-09	0.882545	5.85786e-12	0.894169	induced	1	1	1	ANKS1A	protein_coding	ensembl_havana	chr6	34889265	35091413	+	6777	26	ENST00000360359:24;ENST00000470698:6
ENSG00000065000	NA	NA	NA	NA	NA	NA	NA	NA	NA	NA	NA	NA	NA	NA	0.291929	0.000969773	0.251016	0.0133835	0.250517	0.000156303	0.251016	induced	0	0	1	AP3D1	protein_coding	ensembl_havana	chr19	2100988	2164465	-	8601	60	ENST00000592488:3;ENST00000345016:30;ENST00000585652:5;ENST00000589369:6;ENST00000591650:7;ENST00000589223:6;ENST00000591631:7;ENST00000586177:2;ENST00000590683:8;ENST00000586370:6;ENST00000355272:32;ENST00000591284:7
ENSG00000065029	NA	NA	NA	NA	NA	NA	NA	NA	NA	NA	NA	NA	NA	NA	0.699024	0.000116776	0.612515	0.000155538	0.605123	8.46994e-06	0.612515	induced	0	0	1	ZNF76	protein_coding	ensembl_havana	chr6	35258909	35295985	+	6789	38	ENST00000479226:4;ENST00000460229:4;ENST00000482946:2;ENST00000491400:5;ENST00000229405:11;ENST00000484932:3;ENST00000486891:9;ENST00000339411:13;ENST00000498555:2;ENST00000469195:10;ENST00000373953:14
ENSG00000065057	NA	NA	NA	NA	NA	NA	NA	-0.695701	0.0140491	-0.605819	0.0424743	-0.537291	0.034113	-0.605819	-0.790304	0.00484855	-0.954426	0.000860594	-0.899413	0.000645386	-0.899413	repressed	0	1	1	NTHL1	protein_coding	ensembl_havana	chr16	2039815	2047866	-	2430	23	ENST00000562120:3;ENST00000561862:2;ENST00000568513:6;ENST00000219066:6;ENST00000566380:5;ENST00000623977:1;ENST00000561841:7;ENST00000565406:4;ENST00000567727:3;ENST00000562951:4
ENSG00000065060	-0.477406	0.000717294	-0.44868	0.000511032	-0.441057	2.09638e-05	-0.44868	NA	NA	NA	NA	NA	NA	NA	NA	NA	NA	NA	NA	NA	NA	repressed	1	0	0	UHRF1BP1	protein_coding	ensembl_havana	chr6	34792015	34883138	+	9908	24	ENST00000452449:22;ENST00000192788:21
ENSG00000065135	0.468321	0.000572178	0.46798	0.000104588	0.461463	1.83645e-06	0.46798	0.62503	6.18072e-05	0.611445	3.33382e-07	0.599319	2.5078e-10	0.611445	0.523342	6.35324e-05	0.484442	1.95227e-05	0.480562	1.5723e-07	0.484442	induced	1	1	1	GNAI3	protein_coding	ensembl_havana	chr1	109548611	109618321	+	27174	9	ENST00000369851:9
ENSG00000065150	NA	NA	-0.275112	0.0161297	-0.270275	0.00243353	-0.272694	NA	NA	-0.248354	0.0235496	-0.24716	0.00133569	-0.247757	-0.405255	1.83718e-05	-0.514886	3.39085e-08	-0.513436	2.72489e-19	-0.513436	repressed	1	1	1	IPO5	protein_coding	ensembl_havana	chr13	97953658	98024297	+	9671	89	ENST00000490680:26;ENST00000480611:6;ENST00000460070:5;ENST00000485433:4;ENST00000497270:5;ENST00000493492:3;ENST00000475420:6;ENST00000473582:5;ENST00000471898:7;ENST00000403772:5;ENST00000469360:26;ENST00000493122:2;ENST00000489058:4;ENST00000491555:16;ENST00000468620:2;ENST00000482642:2;ENST00000357602:29;ENST00000480641:6;ENST00000463157:7;ENST00000261574:29;ENST00000493281:7;ENST00000490369:…
ENSG00000065154	0.457091	0.000160762	0.409888	0.00013532	0.406607	5.83339e-08	0.409888	0.959281	1.72608e-06	0.875183	4.83139e-16	0.863788	6.27625e-30	0.875183	0.983333	6.03493e-08	0.944731	5.41993e-23	0.94114	2.7761e-45	0.944731	induced	1	1	1	OAT	protein_coding	ensembl_havana	chr10	124397303	124418976	-	3388	26	ENST00000368845:10;ENST00000490096:4;ENST00000483711:2;ENST00000476917:5;ENST00000467675:7;ENST00000492376:3;ENST00000539214:9;ENST00000471127:4
ENSG00000065183	-0.595791	0.0002925	-0.595379	1.7945e-06	-0.582969	1.07046e-08	-0.595379	-0.408697	0.000283986	-0.41551	0.000215251	-0.412922	2.24274e-07	-0.412922	-0.595011	9.39911e-07	-0.631407	6.2207e-10	-0.628969	1.45557e-22	-0.628969	repressed	1	1	1	WDR3	protein_coding	ensembl_havana	chr1	117929720	117966542	+	10275	34	ENST00000369441:10;ENST00000471680:5;ENST00000349139:27;ENST00000487202:6
ENSG00000065243	0.642059	3.47732e-05	0.625449	1.08605e-08	0.619771	1.52906e-14	0.625449	0.553064	8.63099e-05	0.516197	5.13749e-06	0.50889	1.32819e-09	0.516197	0.793813	5.67169e-06	0.766391	1.27496e-11	0.760218	4.6607e-15	0.766391	induced	1	1	1	PKN2	protein_coding	ensembl_havana	chr1	88684222	88836255	+	6897	34	ENST00000370521:22;ENST00000370505:12;ENST00000495119:2;ENST00000436111:5;ENST00000316005:11;ENST00000370513:21;ENST00000449189:3
ENSG00000065268	-0.880268	8.87463e-05	-0.838137	4.99909e-07	-0.809434	5.11661e-09	-0.838137	-0.858686	3.00298e-05	-0.814151	3.57598e-07	-0.79299	2.54987e-10	-0.814151	-0.911791	1.83867e-05	-0.983381	3.61056e-10	-0.967349	7.14459e-13	-0.967349	repressed	1	1	1	WDR18	protein_coding	ensembl_havana	chr19	984271	998438	+	2357	30	ENST00000591155:2;ENST00000591276:2;ENST00000585809:10;ENST00000590397:7;ENST00000251289:10;ENST00000591997:4;ENST00000587001:9;ENST00000586317:3;ENST00000607440:9;ENST00000590354:5;ENST00000591985:10
ENSG00000065308	1.31442	0.000388375	1.32467	6.6381e-07	1.19717	2.94933e-07	1.31442	1.84102	1.54139e-05	1.85798	2.86e-14	1.70153	1.20595e-16	1.84102	1.13388	0.000833335	0.98046	0.000310928	0.930181	0.000196249	0.98046	induced	1	1	1	TRAM2	protein_coding	ensembl_havana	chr6	52497402	52576915	-	6908	11	ENST00000182527:11
ENSG00000065328	-0.870542	0.000229737	-0.86509	1.13994e-08	-0.83596	1.153e-09	-0.86509	-1.42789	5.96813e-05	-1.36072	1.19404e-12	-1.27176	4.98651e-12	-1.36072	-4.59148	2.50311e-08	-4.6709	2.69586e-135	-4.53017	2.73506e-135	-4.59148	repressed	1	1	1	MCM10	protein_coding	ensembl_havana	chr10	13161554	13211104	+	5454	31	ENST00000485659:3;ENST00000378694:18;ENST00000481292:4;ENST00000484800:20;ENST00000378714:20;ENST00000459751:2;ENST00000479669:3
ENSG00000065357	0.535915	0.00815572	0.536861	0.00113767	0.517703	0.000657397	0.535915	NA	NA	NA	NA	NA	NA	NA	-0.983806	0.000209493	-1.08384	2.91465e-10	-1.06081	2.15556e-11	-1.06081	inconsistent	0	0	0	DGKA	protein_coding	ensembl_havana	chr12	55927319	55954027	+	10215	128	ENST00000548491:2;ENST00000547324:5;ENST00000547358:12;ENST00000556001:6;ENST00000548479:2;ENST00000557080:4;ENST00000550957:3;ENST00000553783:6;ENST00000551707:6;ENST00000547535:6;ENST00000549986:4;ENST00000552478:16;ENST00000548407:6;ENST00000551156:24;ENST00000550115:3;ENST00000556344:6;ENST00000550888:6;ENST00000551296:22;ENST00000549097:9;ENST00000548047:9;ENST00000551585:6;ENST00000550484:2…
ENSG00000065413	NA	NA	NA	NA	NA	NA	NA	0.620156	2.20904e-05	0.649501	6.6908e-08	0.638428	3.71912e-13	0.638428	0.503651	4.66653e-05	0.461163	0.000163951	0.457509	5.75242e-07	0.461163	induced	0	1	1	ANKRD44	protein_coding	ensembl_havana	chr2	196967017	197311173	-	11665	49	ENST00000409919:10;ENST00000443014:5;ENST00000477852:4;ENST00000447713:4;ENST00000493808:3;ENST00000422886:9;ENST00000409153:16;ENST00000328737:26;ENST00000282272:28;ENST00000473081:4;ENST00000463879:4;ENST00000486006:2;ENST00000424317:22;ENST00000448801:6
ENSG00000065427	-0.5535	7.54113e-05	-0.688001	5.09597e-11	-0.679327	1.06959e-18	-0.679327	-0.370517	0.000205834	-0.544968	2.49671e-07	-0.541773	9.97484e-17	-0.541773	-0.655023	1.39926e-06	-0.742814	2.67511e-15	-0.740062	3.24941e-33	-0.740062	repressed	1	1	1	KARS	protein_coding	ensembl_havana	chr16	75627474	75648643	-	4065	38	ENST00000569298:2;ENST00000562875:6;ENST00000564578:14;ENST00000568378:3;ENST00000566249:6;ENST00000319410:15;ENST00000302445:14;ENST00000568682:7;ENST00000566560:7;ENST00000566772:2;ENST00000565738:2;ENST00000570215:7
ENSG00000065457	NA	NA	NA	NA	NA	NA	NA	0.472694	0.00080203	0.494001	0.000178758	0.484711	2.49428e-06	0.484711	0.967134	5.18368e-07	0.922663	6.54222e-16	0.917121	1.3252e-23	0.922663	induced	0	1	1	ADAT1	protein_coding	ensembl_havana	chr16	75596981	75623300	-	4486	30	ENST00000565109:7;ENST00000568478:2;ENST00000568510:2;ENST00000567281:6;ENST00000564657:5;ENST00000566450:4;ENST00000307921:11;ENST00000566445:10;ENST00000568001:6;ENST00000562374:3
ENSG00000065485	-0.727635	0.000566505	-0.68508	0.00024736	-0.652792	3.65009e-05	-0.68508	-0.815052	0.000183291	-0.747917	4.07735e-05	-0.720922	8.0183e-07	-0.747917	-1.07181	4.73162e-06	-1.15544	7.55757e-11	-1.1318	3.21957e-14	-1.1318	repressed	1	1	1	PDIA5	protein_coding	ensembl_havana	chr3	123067062	123225227	+	4030	32	ENST00000495004:6;ENST00000485208:4;ENST00000472319:4;ENST00000467157:5;ENST00000469649:6;ENST00000489923:16;ENST00000316218:17;ENST00000484644:6
ENSG00000065491	0.242332	0.0218879	0.277748	0.0346155	0.273248	0.00823312	0.273248	NA	NA	NA	NA	NA	NA	NA	NA	NA	NA	NA	NA	NA	NA	induced	1	0	0	TBC1D22B	protein_coding	ensembl_havana	chr6	37257772	37332970	+	3462	13	ENST00000373491:13
ENSG00000065518	NA	NA	NA	NA	NA	NA	NA	NA	NA	NA	NA	NA	NA	NA	-0.614949	2.69694e-07	-0.70832	9.19582e-15	-0.706505	2.2211e-41	-0.706505	repressed	0	0	1	NDUFB4	protein_coding	ensembl_havana	chr3	120596309	120602500	+	1889	13	ENST00000491335:3;ENST00000184266:3;ENST00000461682:2;ENST00000496588:2;ENST00000485064:2;ENST00000492739:2
ENSG00000065526	NA	NA	NA	NA	NA	NA	NA	NA	NA	NA	NA	NA	NA	NA	0.57166	3.98852e-05	0.498204	1.87629e-06	0.495576	1.47277e-09	0.498204	induced	0	0	1	SPEN	protein_coding	ensembl_havana	chr1	15847864	15940460	+	13294	22	ENST00000471538:2;ENST00000442985:7;ENST00000487496:2;ENST00000438066:4;ENST00000375759:15
ENSG00000065548	NA	NA	NA	NA	NA	NA	NA	NA	NA	NA	NA	NA	NA	NA	-0.173778	0.0234485	-0.211273	0.0432472	-0.210385	0.00599477	-0.210385	repressed	0	0	1	ZC3H15	protein_coding	ensembl_havana	chr2	186486156	186509363	+	3125	28	ENST00000437396:5;ENST00000421536:6;ENST00000477672:2;ENST00000468120:6;ENST00000445547:3;ENST00000337859:10;ENST00000498757:4;ENST00000481101:5;ENST00000496289:6
ENSG00000065559	NA	NA	NA	NA	NA	NA	NA	0.424329	6.38116e-05	0.414749	0.000119575	0.41088	1.388e-09	0.414749	0.646765	1.31179e-06	0.611805	2.33251e-09	0.609721	2.24032e-18	0.611805	induced	0	1	1	MAP2K4	protein_coding	ensembl_havana	chr17	12020824	12143830	+	5714	33	ENST00000602375:10;ENST00000582377:3;ENST00000582897:4;ENST00000415385:12;ENST00000353533:11;ENST00000602686:9;ENST00000602305:9;ENST00000582183:5;ENST00000585076:3;ENST00000602537:9;ENST00000602811:10;ENST00000536413:4;ENST00000581941:7;ENST00000579089:6;ENST00000538465:7
ENSG00000065600	NA	NA	NA	NA	NA	NA	NA	NA	NA	NA	NA	NA	NA	NA	-0.628	3.06157e-05	-0.699953	9.27418e-07	-0.691902	1.63228e-09	-0.691902	repressed	0	0	1	TMEM206	protein_coding	ensembl_havana	chr1	212363931	212414901	-	2914	16	ENST00000471937:5;ENST00000467822:6;ENST00000535273:9;ENST00000261455:8;ENST00000478166:3
ENSG00000065613	0.614763	8.23143e-05	0.604516	1.65282e-07	0.596905	9.45103e-11	0.604516	0.482673	0.000523282	0.475485	0.000174826	0.464905	8.20866e-06	0.475485	0.539833	0.00012496	0.504637	1.86072e-05	0.500238	5.24343e-07	0.504637	induced	1	1	1	SLK	protein_coding	ensembl_havana	chr10	103967201	104029233	+	7974	21	ENST00000474260:3;ENST00000335753:18;ENST00000369755:19
ENSG00000065615	0.706317	5.15827e-05	0.722018	4.00773e-09	0.711158	1.20699e-12	0.711158	0.610166	6.18072e-05	0.637437	1.92582e-07	0.624052	8.08518e-11	0.624052	0.742817	3.25124e-05	0.724371	2.7468e-08	0.716066	1.52797e-10	0.724371	induced	1	1	1	CYB5R4	protein_coding	ensembl_havana	chr6	83859643	83967424	+	9635	21	ENST00000479164:7;ENST00000369679:5;ENST00000369681:16
ENSG00000065882	0.254825	0.00587609	NA	NA	0.216377	0.00413399	0.235601	NA	NA	NA	NA	NA	NA	NA	NA	NA	NA	NA	NA	NA	NA	n.a.	1	0	0	TBC1D1	protein_coding	ensembl_havana	chr4	37891087	38139175	+	9032	57	ENST00000421339:5;ENST00000443855:6;ENST00000475531:2;ENST00000407365:6;ENST00000615497:10;ENST00000401554:6;ENST00000402522:3;ENST00000469803:5;ENST00000492180:2;ENST00000406664:4;ENST00000513936:4;ENST00000511238:4;ENST00000405444:3;ENST00000508802:21;ENST00000261439:20;ENST00000491553:3;ENST00000446803:12;ENST00000510573:17;ENST00000509761:5
ENSG00000065883	0.535358	8.67131e-05	0.483613	9.19481e-06	0.479188	2.44781e-09	0.483613	0.659947	7.68249e-06	0.577794	7.62336e-08	0.571431	1.85198e-15	0.577794	0.997084	2.19562e-07	0.95849	6.19392e-20	0.952855	3.42196e-31	0.95849	induced	1	1	1	CDK13	protein_coding	ensembl_havana	chr7	39950037	40097134	+	8921	29	ENST00000181839:14;ENST00000465643:2;ENST00000613626:10;ENST00000611390:14;ENST00000484589:9;ENST00000478563:3;ENST00000340829:14
ENSG00000065911	-0.224971	0.00271274	-0.287325	0.00482013	-0.284807	3.75865e-07	-0.284807	NA	NA	NA	NA	NA	NA	NA	NA	NA	NA	NA	NA	NA	NA	repressed	1	0	0	MTHFD2	protein_coding	ensembl_havana	chr2	74198562	74217565	+	4870	21	ENST00000470592:7;ENST00000489041:6;ENST00000462026:4;ENST00000409601:6;ENST00000488086:2;ENST00000409804:5;ENST00000394053:8;ENST00000477455:5
ENSG00000065923	NA	NA	NA	NA	NA	NA	NA	NA	NA	NA	NA	NA	NA	NA	0.283228	0.00269721	0.239612	0.0293021	0.239254	0.00211574	0.239612	induced	0	0	1	SLC9A7	protein_coding	ensembl_havana	chrX	46599252	46759172	-	10033	29	ENST00000328306:17;ENST00000464933:6;ENST00000489574:3;ENST00000616978:17;ENST00000491894:4
ENSG00000065978	-0.222711	0.00572162	-0.349471	0.000428074	-0.346165	2.13077e-09	-0.346165	NA	NA	-0.238977	0.0275397	-0.238035	0.000972415	-0.238506	-0.275889	0.000225539	-0.2095	0.0278807	-0.209028	2.31071e-05	-0.2095	repressed	1	1	1	YBX1	protein_coding	ensembl_havana	chr1	42682427	42702349	+	1930	25	ENST00000467957:5;ENST00000321358:8;ENST00000616651:16;ENST00000436427:7;ENST00000332220:5
ENSG00000065989	-0.340864	0.0157932	-0.320574	0.024823	-0.312138	0.0110966	-0.320574	NA	NA	NA	NA	NA	NA	NA	-0.487757	0.00044206	-0.541203	1.16747e-05	-0.535269	2.56263e-07	-0.535269	repressed	1	0	1	PDE4A	protein_coding	ensembl_havana	chr19	10416773	10469631	+	6646	34	ENST00000589073:6;ENST00000590407:7;ENST00000591971:7;ENST00000344979:10;ENST00000380702:15;ENST00000592685:17;ENST00000293683:15;ENST00000586275:4;ENST00000440014:15
ENSG00000066027	0.864253	3.07014e-06	0.844261	3.58974e-16	0.837295	5.36338e-33	0.844261	0.521117	0.000520993	0.52329	3.34071e-05	0.51117	1.03223e-06	0.521117	1.06102	3.43465e-08	1.02517	2.1791e-24	1.02051	3.21404e-48	1.02517	induced	1	1	1	PPP2R5A	protein_coding	ensembl_havana	chr1	212285537	212361863	+	3825	20	ENST00000498123:2;ENST00000261461:13;ENST00000537030:13;ENST00000479259:5;ENST00000498129:6
ENSG00000066044	-0.30478	0.00304948	-0.361707	0.0013632	-0.356271	1.36774e-05	-0.356271	-0.326232	0.00134962	-0.403901	0.000361554	-0.400795	1.35435e-06	-0.400795	-0.366007	0.000306622	-0.411894	8.41707e-05	-0.409768	6.1568e-08	-0.409768	repressed	1	1	1	ELAVL1	protein_coding	ensembl_havana	chr19	7958579	8445041	-	7063	20	ENST00000593807:6;ENST00000595499:2;ENST00000596459:6;ENST00000351593:8;ENST00000407627:6;ENST00000596154:3
ENSG00000066084	0.763753	1.01243e-05	0.742452	2.58298e-12	0.737471	1.99928e-23	0.742452	0.522809	6.44408e-05	0.494754	3.77312e-06	0.490233	6.48254e-12	0.494754	0.694489	4.29947e-06	0.659022	6.9551e-10	0.655085	1.74673e-15	0.659022	induced	1	1	1	DIP2B	protein_coding	ensembl_havana	chr12	50504985	50748667	+	10361	46	ENST00000546732:27;ENST00000546719:7;ENST00000549620:8;ENST00000552328:2;ENST00000301180:38
ENSG00000066117	NA	NA	NA	NA	NA	NA	NA	NA	NA	NA	NA	NA	NA	NA	0.344906	9.84147e-05	0.312417	0.000861466	0.312382	9.6207e-09	0.312417	induced	0	0	1	SMARCD1	protein_coding	ensembl_havana	chr12	50084972	50100712	+	5136	38	ENST00000547247:6;ENST00000550280:3;ENST00000547637:4;ENST00000551352:2;ENST00000551497:4;ENST00000381513:12;ENST00000548573:9;ENST00000549526:2;ENST00000551966:7;ENST00000394963:13;ENST00000549274:6;ENST00000550477:7
ENSG00000066135	0.530243	0.000293435	0.556352	1.32041e-05	0.547742	1.03252e-07	0.547742	0.737332	0.000186312	0.759204	6.39872e-08	0.738031	9.84199e-10	0.738031	1.1285	2.54124e-07	1.09488	1.97969e-21	1.08672	9.47231e-30	1.09488	induced	1	1	1	KDM4A	protein_coding	ensembl_havana	chr1	43650158	43705515	+	5172	30	ENST00000485249:8;ENST00000472265:2;ENST00000463151:8;ENST00000481296:3;ENST00000372396:22
ENSG00000066279	NA	NA	NA	NA	NA	NA	NA	NA	NA	NA	NA	NA	NA	NA	NA	NA	-0.550577	0.0187947	-0.526707	0.0218543	-0.538642	repressed	0	0	1	ASPM	protein_coding	ensembl_havana	chr1	197084128	197146694	-	10938	33	ENST00000367409:28;ENST00000612785:12;ENST00000294732:27;ENST00000367408:23
ENSG00000066294	-1.14811	2.55301e-05	-1.16629	7.17204e-17	-1.13254	4.01895e-19	-1.14811	-1.53397	5.5688e-07	-1.56453	8.39195e-38	-1.53319	9.46779e-49	-1.53397	-3.73072	5.98889e-09	-3.77714	2.28257e-131	-3.71421	4.06215e-162	-3.73072	repressed	1	1	1	CD84	protein_coding	ensembl_havana	chr1	160541095	160579516	-	9255	18	ENST00000360056:4;ENST00000311224:8;ENST00000368047:3;ENST00000466767:3;ENST00000534968:6;ENST00000368054:7;ENST00000368051:6;ENST00000368048:8
ENSG00000066322	-0.448632	0.000191299	-0.482091	6.2727e-06	-0.475011	1.01304e-10	-0.475011	-0.441109	0.000158507	-0.499169	2.25677e-06	-0.495761	5.83967e-13	-0.495761	-0.518814	7.15293e-06	-0.57111	3.83653e-09	-0.56875	2.69856e-19	-0.56875	repressed	1	1	1	ELOVL1	protein_coding	ensembl_havana	chr1	43363397	43368074	-	2507	41	ENST00000470968:6;ENST00000470769:8;ENST00000479439:6;ENST00000478481:4;ENST00000482302:9;ENST00000465321:7;ENST00000468865:6;ENST00000464204:8;ENST00000413844:7;ENST00000497050:8;ENST00000497569:8;ENST00000496932:4;ENST00000621943:8;ENST00000487209:7;ENST00000372458:8;ENST00000479686:5
ENSG00000066336	-0.902653	0.000315907	-0.892478	7.1775e-09	-0.860136	1.80301e-09	-0.892478	-0.614089	0.000639954	-0.609819	1.21183e-05	-0.594362	1.03531e-06	-0.609819	-1.70228	5.55834e-07	-1.75538	1.3549e-33	-1.72798	1.05309e-37	-1.72798	repressed	1	1	1	SPI1	protein_coding	ensembl_havana	chr11	47354860	47378576	-	2069	12	ENST00000227163:5;ENST00000533968:4;ENST00000378538:5;ENST00000533030:2
ENSG00000066379	-0.775021	4.68793e-05	-0.726065	1.15152e-06	-0.709101	2.50262e-09	-0.726065	-0.528659	0.00266354	-0.47696	0.00437835	-0.463209	0.000784089	-0.47696	-0.802347	4.21812e-06	-0.862855	5.24714e-10	-0.85388	2.11849e-14	-0.85388	repressed	1	1	1	ZNRD1	protein_coding	ensembl_havana	chr6	30058899	30064909	+	3672	10	ENST00000471008:2;ENST00000332435:4;ENST00000463141:4;ENST00000359374:5;ENST00000376782:5;ENST00000376785:5
ENSG00000066422	-0.300014	0.0415333	-0.310056	0.0353817	-0.300388	0.0214635	-0.300388	NA	NA	NA	NA	NA	NA	NA	NA	NA	NA	NA	NA	NA	NA	repressed	1	0	0	ZBTB11	protein_coding	ensembl_havana	chr3	101648889	101677495	-	7416	15	ENST00000461821:2;ENST00000471673:2;ENST00000312938:11
ENSG00000066427	0.671644	0.000271127	0.719051	2.86091e-06	0.700962	2.741e-08	0.700962	0.591761	0.00016458	0.626057	1.58159e-05	0.612308	1.81099e-08	0.612308	0.667508	0.000142883	0.620596	2.26434e-05	0.613067	6.06676e-07	0.620596	induced	1	1	1	ATXN3	protein_coding	ensembl_havana	chr14	92038652	92106621	-	28202	59	ENST00000553686:8;ENST00000555958:9;ENST00000511362:6;ENST00000556315:9;ENST00000556958:7;ENST00000617719:11;ENST00000532032:10;ENST00000526245:3;ENST00000564606:4;ENST00000556374:11;ENST00000555816:8;ENST00000429774:9;ENST00000553309:10;ENST00000340660:10;ENST00000507965:4;ENST00000502250:8;ENST00000556274:9;ENST00000556220:7;ENST00000557030:7;ENST00000556671:9;ENST00000393287:9;ENST00000553570:…
ENSG00000066455	0.42084	0.00028058	0.431222	0.000212263	0.426078	2.43464e-07	0.426078	0.656158	1.42863e-05	0.65977	3.48764e-09	0.65048	7.2291e-16	0.656158	0.611832	9.38536e-06	0.583647	1.27191e-07	0.579809	8.43738e-12	0.583647	induced	1	1	1	GOLGA5	protein_coding	ensembl_havana	chr14	92794231	92839963	+	3295	17	ENST00000163416:13;ENST00000555793:2;ENST00000554700:3
ENSG00000066583	NA	NA	NA	NA	NA	NA	NA	0.539669	0.000242812	0.569552	5.88763e-06	0.55592	3.42998e-08	0.55592	NA	NA	NA	NA	NA	NA	NA	induced	0	1	0	ISOC1	protein_coding	ensembl_havana	chr5	129094751	129114028	+	1940	7	ENST00000173527:5;ENST00000514194:3
ENSG00000066651	NA	NA	NA	NA	NA	NA	NA	NA	NA	NA	NA	NA	NA	NA	-1.09567	0.000847419	-1.1684	5.19966e-08	-1.1258	4.47827e-08	-1.1258	repressed	0	0	1	TRMT11	protein_coding	ensembl_havana	chr6	125986430	126039276	+	2690	35	ENST00000468097:11;ENST00000368332:13;ENST00000453993:4;ENST00000479748:15;ENST00000444121:6;ENST00000473273:4;ENST00000466316:7;ENST00000489934:4;ENST00000446681:7;ENST00000461129:7;ENST00000334379:13
ENSG00000066697	0.434739	0.00186767	0.468744	0.00179447	0.458078	0.000142163	0.458078	0.355495	0.00717713	0.398773	0.00999476	0.385337	0.00152463	0.385337	NA	NA	NA	NA	NA	NA	NA	induced	1	1	0	MSANTD3	protein_coding	ensembl_havana	chr9	100427156	100451711	+	3253	16	ENST00000613183:3;ENST00000395067:3;ENST00000622639:3;ENST00000398977:3;ENST00000374885:4;ENST00000489377:3;ENST00000374886:3
ENSG00000066739	0.383664	0.00075795	0.370581	0.000882493	0.367879	4.65649e-06	0.370581	0.304708	0.0192825	0.284	0.0293249	0.277707	0.00885524	0.284	0.927365	5.49901e-08	0.884991	5.35453e-20	0.88172	7.77407e-44	0.884991	induced	1	1	1	ATG2B	protein_coding	ensembl_havana	chr14	96279202	96363870	-	14778	55	ENST00000261834:14;ENST00000553643:3;ENST00000555263:2;ENST00000554151:2;ENST00000359933:42;ENST00000488421:3;ENST00000473234:4
ENSG00000066777	0.506207	0.000378553	0.502238	1.92476e-05	0.495191	1.84009e-07	0.502238	0.380616	0.00314618	0.375588	0.00393562	0.367234	0.000641106	0.375588	NA	NA	NA	NA	NA	NA	NA	induced	1	1	0	ARFGEF1	protein_coding	ensembl_havana	chr8	67173511	67343677	-	10964	55	ENST00000517955:3;ENST00000520381:30;ENST00000522878:6;ENST00000518230:18;ENST00000262215:39;ENST00000518290:2;ENST00000518789:6;ENST00000519436:5
ENSG00000066827	-0.407219	0.0142328	NA	NA	-0.343627	0.0268314	-0.375423	NA	NA	NA	NA	NA	NA	NA	NA	NA	NA	NA	NA	NA	NA	n.a.	1	0	0	ZFAT	protein_coding	ensembl_havana	chr8	134477788	134713049	-	8900	43	ENST00000522974:7;ENST00000523399:15;ENST00000522257:4;ENST00000519827:5;ENST00000429442:16;ENST00000518191:4;ENST00000523924:17;ENST00000523040:3;ENST00000522723:2;ENST00000523243:17;ENST00000517307:8;ENST00000521673:3;ENST00000520727:17;ENST00000520356:14;ENST00000520214:16;ENST00000377838:16;ENST00000518408:6
ENSG00000066855	NA	NA	NA	NA	NA	NA	NA	NA	NA	NA	NA	NA	NA	NA	-0.202846	0.0012601	-0.230458	0.0140677	-0.229916	3.69144e-06	-0.229916	repressed	0	0	1	MTFR1	protein_coding	ensembl_havana	chr8	65644734	65771261	+	4629	36	ENST00000518352:3;ENST00000520398:3;ENST00000518800:6;ENST00000262146:8;ENST00000523158:3;ENST00000521247:4;ENST00000527155:3;ENST00000424808:7;ENST00000458689:6;ENST00000523222:6;ENST00000522239:5;ENST00000518636:5;ENST00000527553:2;ENST00000523170:7;ENST00000517944:7
ENSG00000066923	-0.891394	0.00118883	-0.814271	0.000460017	-0.759673	0.000116923	-0.814271	-0.969866	0.00015716	-0.905308	1.68284e-05	-0.85362	1.35241e-06	-0.905308	-1.84772	1.89512e-06	-1.97325	2.85599e-17	-1.89832	1.9686e-19	-1.89832	repressed	1	1	1	STAG3	protein_coding	ensembl_havana	chr7	100177563	100221488	+	8583	69	ENST00000492674:3;ENST00000479359:7;ENST00000620100:32;ENST00000439782:6;ENST00000412190:6;ENST00000317296:34;ENST00000440830:25;ENST00000451963:9;ENST00000394018:32;ENST00000477469:5;ENST00000496157:27;ENST00000482546:2;ENST00000416412:5;ENST00000426455:34;ENST00000476057:2;ENST00000459699:4;ENST00000615138:34;ENST00000422690:4;ENST00000491498:25
ENSG00000066933	0.508631	0.000530879	0.497568	2.79371e-05	0.491294	3.71255e-07	0.497568	0.689579	2.85323e-05	0.659034	5.24036e-09	0.649252	8.87725e-14	0.659034	1.03431	7.24011e-07	0.998442	1.01401e-18	0.990706	3.18833e-25	0.998442	induced	1	1	1	MYO9A	protein_coding	ensembl_havana	chr15	71822289	72118577	-	20253	87	ENST00000356056:42;ENST00000563071:2;ENST00000561618:19;ENST00000568438:5;ENST00000563542:25;ENST00000564699:5;ENST00000566744:7;ENST00000569314:2;ENST00000567560:14;ENST00000566885:23;ENST00000568781:2;ENST00000564571:42;ENST00000564931:2;ENST00000567095:3;ENST00000563925:2;ENST00000568042:9;ENST00000424560:15;ENST00000563648:5;ENST00000568481:5;ENST00000444904:42;ENST00000565528:2
ENSG00000067057	-0.928429	4.12992e-05	-0.978183	1.14102e-14	-0.956949	1.56052e-18	-0.956949	-0.894394	4.87185e-06	-0.98073	2.92756e-18	-0.968035	1.52605e-29	-0.968035	-1.48094	8.57388e-08	-1.51729	1.87411e-39	-1.50437	1.61928e-53	-1.50437	repressed	1	1	1	PFKP	protein_coding	ensembl_havana	chr10	3066333	3137712	+	4836	45	ENST00000468050:6;ENST00000415005:8;ENST00000381125:22;ENST00000413079:5;ENST00000433193:4;ENST00000381072:6;ENST00000407806:7;ENST00000495715:2;ENST00000421751:5;ENST00000460445:3;ENST00000381075:24;ENST00000607886:4
ENSG00000067066	0.576638	6.48189e-05	0.519116	2.78607e-06	0.514261	6.43297e-10	0.519116	NA	NA	NA	NA	NA	NA	NA	-0.249163	0.00537646	-0.303876	0.0041409	-0.302204	0.000173164	-0.302204	inconsistent	0	0	0	SP100	protein_coding	ensembl_havana	chr2	230415942	230544090	+	12618	65	ENST00000492546:5;ENST00000494901:6;ENST00000409341:15;ENST00000432979:6;ENST00000488180:5;ENST00000494508:2;ENST00000264052:25;ENST00000427101:14;ENST00000413284:5;ENST00000466710:4;ENST00000459786:2;ENST00000462751:3;ENST00000470940:3;ENST00000431952:8;ENST00000409112:23;ENST00000452345:9;ENST00000409824:14;ENST00000340126:29;ENST00000409897:16
ENSG00000067082	0.376275	0.0215127	0.4218	0.00594097	0.409842	0.00324948	0.409842	NA	NA	NA	NA	NA	NA	NA	NA	NA	NA	NA	NA	NA	NA	induced	1	0	0	KLF6	protein_coding	ensembl_havana	chr10	3775996	3785281	-	6139	18	ENST00000497571:4;ENST00000542957:3;ENST00000469435:2;ENST00000173785:3;ENST00000380946:3;ENST00000461124:3;ENST00000492125:2
ENSG00000067113	0.342041	0.0130818	0.388117	0.0098928	0.378405	0.0028533	0.378405	0.592415	7.56508e-05	0.623402	3.02929e-06	0.61104	1.92247e-09	0.61104	0.729652	5.75078e-06	0.679252	9.30856e-08	0.674653	1.79148e-11	0.679252	induced	1	1	1	PLPP1	protein_coding	ensembl_havana	chr5	55424854	55535050	-	2016	15	ENST00000264775:6;ENST00000520263:2;ENST00000509667:5;ENST00000515132:3;ENST00000502907:2;ENST00000307259:6
ENSG00000067141	1.00401	0.0003877	0.961667	4.10206e-09	0.920258	8.57857e-09	0.961667	1.42716	4.25657e-05	1.36917	1.22955e-15	1.29588	2.8214e-15	1.36917	1.78032	2.78968e-06	1.72169	9.78798e-25	1.68048	1.898e-24	1.72169	induced	1	1	1	NEO1	protein_coding	ensembl_havana	chr15	73051710	73305206	+	8117	49	ENST00000558485:2;ENST00000558886:2;ENST00000560808:5;ENST00000558964:28;ENST00000560407:3;ENST00000261908:29;ENST00000339362:30;ENST00000560352:5;ENST00000558807:2;ENST00000560262:28;ENST00000560328:24
ENSG00000067167	0.719663	2.94709e-05	0.577938	5.39121e-08	0.572238	7.77966e-12	0.577938	0.642456	2.33181e-05	0.483727	3.2504e-05	0.475252	9.2106e-08	0.483727	0.680263	9.87094e-07	0.574566	4.60728e-09	0.572018	2.88343e-16	0.574566	induced	1	1	1	TRAM1	protein_coding	ensembl_havana	chr8	70573442	70608387	-	3878	20	ENST00000518678:5;ENST00000521425:11;ENST00000521049:7;ENST00000520700:6;ENST00000262213:11
ENSG00000067177	-0.433584	0.000418164	-0.435397	0.00025717	-0.425644	7.1236e-07	-0.433584	NA	NA	NA	NA	NA	NA	NA	NA	NA	NA	NA	NA	NA	NA	repressed	1	0	0	PHKA1	protein_coding	ensembl_havana	chrX	72578814	72714319	-	6350	38	ENST00000339490:31;ENST00000373539:33;ENST00000541944:30;ENST00000373545:32;ENST00000373542:32
ENSG00000067182	1.39874	0.000241746	1.37835	8.76147e-07	1.22605	8.38889e-07	1.37835	1.07303	0.00360281	1.09269	0.000593348	0.93245	0.000610809	1.07303	NA	NA	NA	NA	NA	NA	NA	induced	1	1	0	TNFRSF1A	protein_coding	ensembl_havana	chr12	6328757	6342114	-	4005	38	ENST00000536194:4;ENST00000543359:5;ENST00000437813:5;ENST00000543995:9;ENST00000534885:9;ENST00000162749:10;ENST00000536717:5;ENST00000366159:6;ENST00000440083:4;ENST00000543048:5;ENST00000535038:2;ENST00000538363:2;ENST00000540022:9;ENST00000539372:7;ENST00000537842:6;ENST00000535958:3
ENSG00000067191	NA	NA	NA	NA	NA	NA	NA	-0.482627	0.00787963	-0.464011	0.00858077	-0.445218	0.00318914	-0.464011	-0.962066	8.88005e-05	-1.02981	2.19093e-09	-1.00949	5.67263e-11	-1.00949	repressed	0	1	1	CACNB1	protein_coding	ensembl_havana	chr17	39173456	39197703	-	7094	31	ENST00000582544:2;ENST00000344140:13;ENST00000492737:5;ENST00000394310:13;ENST00000622445:13;ENST00000577582:5;ENST00000536613:5;ENST00000582877:5;ENST00000582414:2;ENST00000577926:4;ENST00000394303:14;ENST00000539338:12
ENSG00000067208	0.457035	0.0458597	0.491427	0.019277	0.462891	0.0179016	0.462891	0.832018	0.000499429	0.834952	5.06959e-06	0.794162	9.1206e-07	0.832018	1.27716	7.06792e-06	1.18457	1.78698e-12	1.16149	3.9543e-14	1.18457	induced	1	1	1	EVI5	protein_coding	ensembl_havana	chr1	92508696	92792404	-	8276	30	ENST00000540033:19;ENST00000492613:4;ENST00000370331:18;ENST00000491940:9;ENST00000492513:3;ENST00000468580:7;ENST00000466778:3;ENST00000474806:3
ENSG00000067225	-0.222468	0.0164306	-0.327647	0.00126105	-0.324077	3.3641e-07	-0.324077	-0.551732	3.42805e-05	-0.628891	2.7543e-10	-0.625368	1.20906e-24	-0.625368	NA	NA	NA	NA	NA	NA	NA	repressed	1	1	0	PKM	protein_coding	ensembl_havana	chr15	72199029	72231822	-	8571	59	ENST00000569857:9;ENST00000565154:12;ENST00000449901:11;ENST00000570166:2;ENST00000568743:2;ENST00000564276:4;ENST00000561609:10;ENST00000563986:2;ENST00000563275:3;ENST00000562784:3;ENST00000568883:8;ENST00000564440:3;ENST00000389093:10;ENST00000319622:11;ENST00000567118:11;ENST00000568459:11;ENST00000569050:3;ENST00000564178:5;ENST00000567087:5;ENST00000564993:2;ENST00000335181:11;ENST000005651…
ENSG00000067248	0.250151	0.0380354	NA	NA	0.246903	0.0278117	0.248527	0.479743	0.000710318	0.48534	0.00012048	0.473904	5.22011e-06	0.479743	0.396758	0.000273043	0.362987	0.0010366	0.360042	2.22409e-05	0.362987	induced	1	1	1	DHX29	protein_coding	ensembl_havana	chr5	55256245	55307722	-	4734	40	ENST00000251636:27;ENST00000504778:27;ENST00000621106:28;ENST00000508346:4;ENST00000513447:6
ENSG00000067334	-0.306326	0.0102168	-0.352858	0.00461882	-0.345481	0.000764328	-0.345481	-0.345232	0.0183338	-0.406014	0.00332721	-0.395872	0.00172909	-0.395872	-0.771565	7.68625e-06	-0.814571	9.43458e-13	-0.807447	2.4515e-16	-0.807447	repressed	1	1	1	DNTTIP2	protein_coding	ensembl_havana	chr1	93866283	93879918	-	7519	18	ENST00000528680:2;ENST00000436063:7;ENST00000496535:4;ENST00000359208:6;ENST00000496672:2;ENST00000462746:2;ENST00000460191:3
ENSG00000067369	0.360016	0.00220796	0.355044	0.00209336	0.351549	6.40105e-05	0.355044	0.370988	0.00292392	0.352094	0.00411416	0.346539	0.000250864	0.352094	NA	NA	NA	NA	NA	NA	NA	induced	1	1	0	TP53BP1	protein_coding	ensembl_havana	chr15	43403061	43510728	-	12991	64	ENST00000382039:27;ENST00000382044:28;ENST00000477089:2;ENST00000480860:2;ENST00000414758:2;ENST00000263801:28;ENST00000450115:28;ENST00000434561:5;ENST00000476454:7;ENST00000413546:16;ENST00000605155:4;ENST00000417342:4;ENST00000411772:18;ENST00000434595:4;ENST00000571145:4;ENST00000467474:2;ENST00000572085:23
ENSG00000067533	-0.566275	0.00159318	-0.568858	5.62301e-05	-0.552216	1.33803e-05	-0.566275	-0.388104	0.012625	-0.374652	0.0109449	-0.36472	0.006015	-0.374652	-0.851194	4.22976e-06	-0.894263	9.36969e-14	-0.885714	1.56808e-17	-0.885714	repressed	1	1	1	RRP15	protein_coding	ensembl_havana	chr1	218285287	218337983	+	7883	7	ENST00000491428:2;ENST00000366932:5
ENSG00000067596	0.190792	0.0360971	NA	NA	0.201139	0.0315168	0.195966	0.211375	0.0298391	NA	NA	0.221619	0.0152028	0.216497	0.429589	0.000116331	0.408023	0.000239619	0.405655	1.07954e-06	0.408023	induced	1	1	1	DHX8	protein_coding	ensembl_havana	chr17	43483865	43544463	+	9302	36	ENST00000592258:4;ENST00000540306:23;ENST00000589898:4;ENST00000262415:23;ENST00000587044:19;ENST00000605777:3;ENST00000587574:2
ENSG00000067646	NA	NA	NA	NA	NA	NA	NA	NA	NA	NA	NA	NA	NA	NA	0.669697	9.11088e-05	0.611841	1.53944e-05	0.604487	1.94284e-07	0.611841	induced	0	0	1	ZFY	protein_coding	ensembl_havana	chrY	2935281	2982506	+	5527	20	ENST00000625061:7;ENST00000449237:6;ENST00000443793:3;ENST00000478783:2;ENST00000469869:4;ENST00000383052:8;ENST00000155093:8
ENSG00000067829	-0.534202	0.000372291	-0.590169	2.51037e-07	-0.580767	1.24768e-10	-0.580767	-0.37883	0.00212327	-0.467723	5.11556e-05	-0.462842	3.5112e-08	-0.462842	-0.482924	4.64791e-05	-0.522284	8.59946e-08	-0.520073	2.2322e-13	-0.520073	repressed	1	1	1	IDH3G	protein_coding	ensembl_havana	chrX	153785766	153794523	-	2717	38	ENST00000491235:4;ENST00000217901:13;ENST00000454076:6;ENST00000370092:12;ENST00000444338:6;ENST00000427365:11;ENST00000619865:11;ENST00000495356:8;ENST00000461215:7;ENST00000497043:9;ENST00000370093:11;ENST00000444450:10
ENSG00000067836	NA	NA	NA	NA	NA	NA	NA	0.7367	0.00292746	0.803417	0.00829631	0.70905	0.00495218	0.7367	1.88313	1.4926e-06	1.59517	1.83296e-10	1.52843	1.5379e-11	1.59517	induced	0	1	1	ROGDI	protein_coding	ensembl_havana	chr16	4796968	4802950	-	3683	45	ENST00000587843:10;ENST00000587377:11;ENST00000590198:2;ENST00000591392:9;ENST00000586504:7;ENST00000587711:6;ENST00000588201:11;ENST00000586336:8;ENST00000589543:8;ENST00000592112:2;ENST00000591292:7;ENST00000322048:11;ENST00000585871:3;ENST00000585653:6;ENST00000586153:5;ENST00000592019:4
ENSG00000067900	0.66794	0.000226353	0.645311	6.21852e-07	0.632867	2.33615e-08	0.645311	0.762825	0.000156534	0.737367	8.06785e-08	0.713775	2.49991e-08	0.737367	0.575619	0.000146571	0.535641	1.66113e-05	0.53039	9.77311e-07	0.535641	induced	1	1	1	ROCK1	protein_coding	ensembl_havana	chr18	20946906	21111851	-	11113	46	ENST00000583556:3;ENST00000399799:33;ENST00000584875:2;ENST00000582445:2;ENST00000584687:2;ENST00000635540:34;ENST00000578051:2
ENSG00000067955	NA	NA	NA	NA	NA	NA	NA	NA	NA	NA	NA	NA	NA	NA	-0.252039	0.0401588	-0.29678	0.0203605	-0.293957	0.00973167	-0.293957	repressed	0	0	1	CBFB	protein_coding	ensembl_havana	chr16	67029116	67101058	+	4129	23	ENST00000568858:2;ENST00000290858:6;ENST00000566281:2;ENST00000567947:2;ENST00000563939:4;ENST00000561924:6;ENST00000565389:3;ENST00000412916:6;ENST00000564034:3
ENSG00000067992	0.602712	4.53316e-05	0.619292	8.38538e-08	0.612365	1.36162e-12	0.612365	0.299555	0.00768669	0.324898	0.0117073	0.319363	0.000892258	0.319363	0.732594	2.78632e-07	0.696086	2.75457e-11	0.693695	7.15625e-23	0.696086	induced	1	1	1	PDK3	protein_coding	ensembl_havana	chrX	24465221	24539837	+	2695	16	ENST00000493226:2;ENST00000379162:11;ENST00000441463:12
ENSG00000068028	-0.657783	0.00197498	-0.605948	0.0079881	-0.569711	0.00285919	-0.605948	-0.662354	0.00138208	-0.588159	0.0077321	-0.555427	0.00224387	-0.588159	-0.615973	0.00188373	-0.702529	0.000850944	-0.681734	0.000253047	-0.681734	repressed	1	1	1	RASSF1	protein_coding	ensembl_havana	chr3	50329782	50340980	-	3683	19	ENST00000359365:6;ENST00000395117:5;ENST00000357043:6;ENST00000494145:2;ENST00000327761:5;ENST00000488024:3;ENST00000395126:6;ENST00000616212:5;ENST00000478619:2;ENST00000482447:4
ENSG00000068079	NA	NA	NA	NA	NA	NA	NA	NA	NA	NA	NA	NA	NA	NA	-1.13093	0.0124491	-1.36366	2.48495e-05	-1.25405	3.06836e-05	-1.25405	repressed	0	0	1	IFI35	protein_coding	ensembl_havana	chr17	43006725	43014456	+	1973	21	ENST00000415816:7;ENST00000536969:3;ENST00000396722:2;ENST00000546325:3;ENST00000538473:3;ENST00000246911:4;ENST00000534876:2;ENST00000438323:7
ENSG00000068097	NA	NA	NA	NA	NA	NA	NA	NA	NA	NA	NA	NA	NA	NA	0.312881	0.000944548	0.277724	0.0115429	0.278024	0.000457827	0.278024	induced	0	0	1	HEATR6	protein_coding	ensembl_havana	chr17	60043194	60078931	-	4868	49	ENST00000585976:18;ENST00000593228:4;ENST00000590587:6;ENST00000592664:4;ENST00000613428:18;ENST00000591683:5;ENST00000587003:20;ENST00000587314:4;ENST00000585712:2;ENST00000591074:3;ENST00000593097:5;ENST00000184956:20
ENSG00000068120	-0.530363	0.0022164	-0.51605	0.000377753	-0.5007	0.00010983	-0.51605	NA	NA	NA	NA	NA	NA	NA	NA	NA	NA	NA	NA	NA	NA	repressed	1	0	0	COASY	protein_coding	ensembl_havana	chr17	42561467	42566277	+	4032	38	ENST00000588353:2;ENST00000588757:2;ENST00000590958:11;ENST00000393818:9;ENST00000586771:2;ENST00000585909:2;ENST00000591583:2;ENST00000591753:7;ENST00000591779:5;ENST00000587858:3;ENST00000587157:2;ENST00000585811:2;ENST00000587214:2;ENST00000421097:10
ENSG00000068305	0.351976	0.000242818	0.269161	0.00873134	0.268253	8.02438e-05	0.269161	0.292995	0.00265399	NA	NA	0.17902	0.0288627	0.236007	0.367531	0.000465475	0.323951	0.00201683	0.32227	5.45679e-05	0.323951	induced	1	1	1	MEF2A	protein_coding	ensembl_havana	chr15	99565417	99716466	+	6925	36	ENST00000558856:4;ENST00000557942:12;ENST00000558812:10;ENST00000561125:4;ENST00000560493:4;ENST00000558983:5;ENST00000559903:4;ENST00000558049:4;ENST00000449277:9;ENST00000354410:11;ENST00000559036:4;ENST00000557785:11;ENST00000338042:10
ENSG00000068308	NA	NA	NA	NA	NA	NA	NA	NA	NA	NA	NA	NA	NA	NA	0.396647	0.00031279	0.349958	0.0013312	0.348514	1.60255e-05	0.349958	induced	0	0	1	OTUD5	protein_coding	ensembl_havana	chrX	48922028	48958386	-	3592	28	ENST00000156084:9;ENST00000484499:6;ENST00000376488:9;ENST00000481142:4;ENST00000428668:9;ENST00000396743:10;ENST00000455452:10;ENST00000610466:11
ENSG00000068366	NA	NA	NA	NA	NA	NA	NA	NA	NA	NA	NA	NA	NA	NA	NA	NA	-0.276643	0.047105	-0.272617	0.0367888	-0.27463	repressed	0	0	1	ACSL4	protein_coding	ensembl_havana	chrX	109624244	109733403	-	6415	42	ENST00000469796:16;ENST00000502391:3;ENST00000439581:3;ENST00000469857:4;ENST00000504980:4;ENST00000340800:17;ENST00000504383:2;ENST00000505855:4;ENST00000505075:2;ENST00000508092:3;ENST00000514500:6;ENST00000348502:16
ENSG00000068400	0.434875	0.00230137	0.469743	0.00174844	0.459593	0.000177451	0.459593	NA	NA	NA	NA	NA	NA	NA	0.545727	0.000121644	0.48889	0.000364387	0.484147	1.1313e-05	0.48889	induced	1	0	1	GRIPAP1	protein_coding	ensembl_havana	chrX	48973720	49002264	-	6841	52	ENST00000593475:25;ENST00000473581:16;ENST00000376423:26;ENST00000611757:20;ENST00000480041:2;ENST00000622231:6;ENST00000621664:6;ENST00000495258:2;ENST00000488361:2;ENST00000619149:12;ENST00000617369:7;ENST00000611705:7;ENST00000619107:8;ENST00000622599:24;ENST00000474512:5
ENSG00000068438	-0.971964	4.12036e-05	-0.96618	5.01887e-13	-0.942204	4.43636e-16	-0.96618	-0.922225	7.51443e-06	-0.918572	6.74221e-14	-0.903886	1.08426e-20	-0.918572	-1.33815	6.30474e-08	-1.38899	2.61732e-35	-1.37803	7.60396e-53	-1.37803	repressed	1	1	1	FTSJ1	protein_coding	ensembl_havana	chrX	48476021	48486364	+	2872	39	ENST00000487353:4;ENST00000396894:9;ENST00000496365:9;ENST00000348411:13;ENST00000466371:6;ENST00000473235:6;ENST00000019019:14;ENST00000490202:7;ENST00000492562:3;ENST00000489599:6;ENST00000485486:5;ENST00000475806:4;ENST00000467954:5
ENSG00000068489	NA	NA	NA	NA	NA	NA	NA	NA	NA	NA	NA	NA	NA	NA	-0.819799	0.000819716	-0.883398	6.74262e-07	-0.862624	2.53675e-07	-0.862624	repressed	0	0	1	PRR11	protein_coding	ensembl_havana	chr17	59155499	59204705	+	4080	28	ENST00000581182:3;ENST00000580177:11;ENST00000582004:2;ENST00000578542:11;ENST00000262293:10;ENST00000577457:3;ENST00000614081:11;ENST00000578777:7;ENST00000582995:5
ENSG00000068650	0.269117	0.00615678	0.272547	0.0255588	0.270932	0.00265923	0.270932	NA	NA	NA	NA	NA	NA	NA	NA	NA	NA	NA	NA	NA	NA	induced	1	0	0	ATP11A	protein_coding	ensembl_havana	chr13	112690329	112887168	+	13733	59	ENST00000610419:1;ENST00000459908:21;ENST00000471555:13;ENST00000419631:4;ENST00000493489:3;ENST00000459011:2;ENST00000495930:2;ENST00000375645:30;ENST00000479193:2;ENST00000466946:5;ENST00000415301:3;ENST00000489577:4;ENST00000375630:29;ENST00000614170:1;ENST00000487903:30;ENST00000419448:2;ENST00000418678:23
ENSG00000068654	-0.872221	2.61764e-05	-0.905426	2.09911e-14	-0.889718	3.60006e-21	-0.889718	-0.547168	1.9328e-05	-0.623567	2.4743e-09	-0.618735	7.96604e-22	-0.618735	-0.532978	1.8235e-05	-0.579435	1.34528e-08	-0.575967	2.84347e-15	-0.575967	repressed	1	1	1	POLR1A	protein_coding	ensembl_havana	chr2	86020216	86106155	-	13519	52	ENST00000471427:2;ENST00000486964:10;ENST00000263857:34;ENST00000492034:4;ENST00000483538:2;ENST00000462078:3;ENST00000496892:4;ENST00000424089:5;ENST00000409024:5;ENST00000409681:34
ENSG00000068697	0.470062	7.48097e-05	0.401387	6.764e-05	0.398719	1.63061e-08	0.401387	0.406871	8.28351e-05	0.311728	0.00372872	0.30704	3.58652e-06	0.311728	0.227856	0.00198603	NA	NA	0.181533	0.00538535	0.204695	induced	1	1	1	LAPTM4A	protein_coding	ensembl_havana	chr2	20032650	20052028	-	1946	9	ENST00000483117:3;ENST00000175091:7
ENSG00000068724	-0.494035	0.0011462	-0.455914	0.00201839	-0.445127	0.000193388	-0.455914	-0.45519	0.00188595	-0.427246	0.00424797	-0.416779	0.000448711	-0.427246	NA	NA	NA	NA	NA	NA	NA	repressed	1	1	0	TTC7A	protein_coding	ensembl_havana	chr2	46916157	47076137	+	6949	44	ENST00000409825:21;ENST00000394850:21;ENST00000319190:20;ENST00000484061:12;ENST00000496991:3;ENST00000409245:21;ENST00000441914:19;ENST00000474321:6;ENST00000484337:5;ENST00000461601:17;ENST00000440051:7;ENST00000491786:16
ENSG00000068745	0.646458	2.19883e-05	0.628474	5.22501e-09	0.623791	2.9237e-17	0.628474	0.381911	0.00177642	0.359035	0.00192762	0.354319	3.84046e-05	0.359035	0.442672	5.71083e-05	0.404349	0.000109719	0.402858	3.83202e-08	0.404349	induced	1	1	1	IP6K2	protein_coding	ensembl_havana	chr3	48688003	48740353	-	5624	67	ENST00000412795:5;ENST00000437427:4;ENST00000450045:3;ENST00000413298:4;ENST00000434860:4;ENST00000431721:3;ENST00000476645:2;ENST00000479914:4;ENST00000432678:4;ENST00000491686:3;ENST00000413654:3;ENST00000440424:4;ENST00000433104:9;ENST00000416707:4;ENST00000454335:4;ENST00000436134:4;ENST00000446860:3;ENST00000453202:2;ENST00000455545:3;ENST00000328631:6;ENST00000417896:2;ENST00000340879:3;ENS…
ENSG00000068784	NA	NA	NA	NA	NA	NA	NA	0.426425	0.000962661	0.454125	0.0015658	0.444317	4.72636e-05	0.444317	NA	NA	NA	NA	NA	NA	NA	induced	0	1	0	SRBD1	protein_coding	ensembl_havana	chr2	45388680	45612165	-	5045	29	ENST00000461805:4;ENST00000263736:21;ENST00000475073:6;ENST00000490133:6;ENST00000493649:6
ENSG00000068831	-0.67471	0.000182095	-0.636024	3.67893e-05	-0.615674	5.5381e-07	-0.636024	-0.431449	0.00252164	-0.378185	0.0208753	-0.370999	0.00311442	-0.378185	-1.3426	1.11122e-07	-1.4143	1.99968e-22	-1.39777	1.44074e-31	-1.39777	repressed	1	1	1	RASGRP2	protein_coding	ensembl_havana	chr11	64726911	64745456	-	6084	55	ENST00000394428:4;ENST00000377494:16;ENST00000377489:5;ENST00000497441:4;ENST00000377485:5;ENST00000430645:6;ENST00000480443:2;ENST00000377487:5;ENST00000394430:4;ENST00000464324:12;ENST00000419843:2;ENST00000445445:8;ENST00000488071:5;ENST00000421556:17;ENST00000431822:8;ENST00000354024:17;ENST00000494001:4;ENST00000441258:7;ENST00000377486:5;ENST00000377497:17;ENST00000394432:17;ENST00000465852…
ENSG00000068878	0.236441	0.00282071	NA	NA	0.160394	0.00436181	0.198417	NA	NA	NA	NA	NA	NA	NA	0.417035	1.28857e-05	0.371146	8.0429e-05	0.369834	3.36186e-12	0.371146	induced	1	0	1	PSME4	protein_coding	ensembl_havana	chr2	53864067	53970840	-	10241	63	ENST00000476586:7;ENST00000461810:3;ENST00000478731:2;ENST00000488687:3;ENST00000389993:46;ENST00000466539:5;ENST00000404125:47;ENST00000475694:2;ENST00000481518:8
ENSG00000068885	1.64239	8.37523e-06	1.68217	2.67845e-26	1.62243	1.84385e-29	1.64239	1.57468	2.15827e-06	1.62897	9.746e-26	1.56969	1.77742e-31	1.57468	1.73977	1.05279e-07	1.69976	1.4186e-32	1.67658	6.16322e-42	1.69976	induced	1	1	1	IFT80	protein_coding	ensembl_havana	chr3	160256986	160399880	-	7175	76	ENST00000496589:21;ENST00000477495:6;ENST00000478536:4;ENST00000478278:2;ENST00000487943:20;ENST00000326448:20;ENST00000482317:5;ENST00000478370:7;ENST00000465537:8;ENST00000498145:4;ENST00000484963:5;ENST00000483325:4;ENST00000465972:5;ENST00000468327:5;ENST00000475677:5;ENST00000472773:6;ENST00000463240:4;ENST00000467254:2;ENST00000483465:19;ENST00000486856:5;ENST00000472555:6;ENST00000461213:3…
ENSG00000068903	0.523084	0.0061024	0.575856	0.00170585	0.552986	0.000525305	0.552986	1.1023	0.000257703	1.14745	8.51742e-09	1.07639	1.64432e-09	1.1023	1.24847	3.18538e-06	1.18105	1.30331e-13	1.16178	1.45095e-16	1.18105	induced	1	1	1	SIRT2	protein_coding	ensembl_havana	chr19	38878555	38899862	-	6224	54	ENST00000479290:5;ENST00000491960:7;ENST00000451193:7;ENST00000392081:15;ENST00000496069:3;ENST00000407552:9;ENST00000249396:16;ENST00000613542:16;ENST00000381766:6;ENST00000462654:13;ENST00000481381:2;ENST00000437828:5;ENST00000358931:13;ENST00000420440:11;ENST00000423526:6;ENST00000443898:10;ENST00000476771:6;ENST00000447739:5;ENST00000414941:13
ENSG00000068912	0.340808	0.00347321	0.375616	0.00503073	0.370189	0.000307156	0.370189	0.368751	0.00143621	0.408415	0.00172483	0.398129	2.60473e-05	0.398129	0.477806	0.000205418	0.440274	0.000585129	0.436053	1.29714e-05	0.440274	induced	1	1	1	ERLEC1	protein_coding	ensembl_havana	chr2	53787044	53818819	+	2592	18	ENST00000494373:3;ENST00000378239:13;ENST00000405123:13;ENST00000185150:14
ENSG00000068971	0.787437	0.000438365	0.836991	0.000138016	0.788037	3.03998e-05	0.788037	0.724003	0.00163129	0.812922	0.000588449	0.755475	0.000106074	0.755475	0.548706	0.0134567	0.474676	0.0485546	0.458317	0.0334477	0.474676	induced	1	1	1	PPP2R5B	protein_coding	ensembl_havana	chr11	64917553	64934473	+	3376	24	ENST00000528530:4;ENST00000413292:4;ENST00000532850:5;ENST00000526559:5;ENST00000164133:14
ENSG00000069011	NA	NA	NA	NA	NA	NA	NA	-0.825281	0.035958	-0.791782	0.0193412	-0.665856	0.0225492	-0.791782	-1.64882	0.00119445	-2.22827	9.2507e-10	-1.98034	1.17498e-08	-1.98034	repressed	0	1	1	PITX1	protein_coding	ensembl_havana	chr5	135027735	135034813	-	3511	14	ENST00000506438:4;ENST00000502676:3;ENST00000507253:3;ENST00000503586:3;ENST00000265340:3;ENST00000504936:2
ENSG00000069020	NA	NA	NA	NA	NA	NA	NA	1.52825	0.00195015	1.44524	3.11929e-05	1.18734	4.18112e-05	1.44524	1.25088	0.0178103	0.869175	0.0198605	0.779177	0.0248131	0.869175	induced	0	1	1	MAST4	protein_coding	ensembl_havana	chr5	66596361	67169595	+	14675	71	ENST00000451144:2;ENST00000405643:28;ENST00000432426:3;ENST00000447738:7;ENST00000490016:11;ENST00000443808:8;ENST00000470421:3;ENST00000436277:7;ENST00000411628:5;ENST00000434115:5;ENST00000261569:26;ENST00000450827:6;ENST00000452953:4;ENST00000407621:3;ENST00000432817:5;ENST00000403666:28;ENST00000478569:4;ENST00000406374:6;ENST00000403625:29;ENST00000406039:5;ENST00000485768:2
ENSG00000069275	NA	NA	NA	NA	NA	NA	NA	NA	NA	NA	NA	NA	NA	NA	-0.161372	0.0324028	-0.286718	0.00531815	-0.285375	0.000129792	-0.285375	repressed	0	0	1	NUCKS1	protein_coding	ensembl_havana	chr1	205712819	205750276	-	6546	9	ENST00000367142:7;ENST00000464938:2
ENSG00000069329	NA	NA	NA	NA	NA	NA	NA	0.310144	0.00535508	NA	NA	0.21097	0.0359163	0.260557	0.365517	0.000175008	0.323537	0.00146876	0.321868	1.06189e-05	0.323537	induced	0	1	1	VPS35	protein_coding	ensembl_havana	chr16	46656132	46689518	-	9733	40	ENST00000568642:5;ENST00000563984:2;ENST00000568191:2;ENST00000568612:6;ENST00000565228:2;ENST00000562420:4;ENST00000568784:17;ENST00000563884:2;ENST00000299138:17;ENST00000569950:7;ENST00000561713:5
ENSG00000069345	-0.178954	0.0169545	-0.231337	0.0342099	-0.228161	0.00070289	-0.228161	-0.310876	0.00300186	-0.379886	0.000909548	-0.377307	7.58504e-06	-0.377307	-0.364246	2.57324e-05	-0.410318	2.19569e-05	-0.409274	8.3572e-13	-0.409274	repressed	1	1	1	DNAJA2	protein_coding	ensembl_havana	chr16	46955362	46973788	-	5065	16	ENST00000617000:4;ENST00000563158:9;ENST00000317089:9;ENST00000569553:2
ENSG00000069399	NA	NA	NA	NA	NA	NA	NA	-0.677799	0.00682822	-0.680965	0.000604718	-0.641315	0.000415881	-0.677799	-0.692128	0.0181813	-0.727659	0.00184564	-0.695546	0.0024635	-0.695546	repressed	0	1	1	BCL3	protein_coding	ensembl_havana	chr19	44747705	44760044	+	3242	27	ENST00000477832:2;ENST00000464319:3;ENST00000403534:8;ENST00000474300:4;ENST00000444487:8;ENST00000164227:9;ENST00000473473:2;ENST00000487394:2;ENST00000473468:3
ENSG00000069424	-0.461058	0.000928438	-0.447574	0.000458674	-0.439648	1.20783e-05	-0.447574	-0.48954	0.000293028	-0.472311	0.000116428	-0.465561	5.85202e-07	-0.472311	-0.546532	0.000116728	-0.57538	2.52128e-06	-0.570451	8.1356e-09	-0.570451	repressed	1	1	1	KCNAB2	protein_coding	ensembl_havana	chr1	5991466	6101193	+	9534	53	ENST00000602612:15;ENST00000378083:16;ENST00000389632:13;ENST00000428161:12;ENST00000352527:15;ENST00000481789:3;ENST00000445501:5;ENST00000478098:5;ENST00000164247:16;ENST00000378111:8;ENST00000378092:15;ENST00000462676:3;ENST00000341524:16;ENST00000435937:6;ENST00000459822:3;ENST00000472700:8;ENST00000378097:16;ENST00000493807:3;ENST00000458166:14
ENSG00000069493	-1.1703	0.000213861	-1.18139	3.2935e-11	-1.12233	1.85694e-11	-1.1703	-0.909396	0.00121446	-0.892976	2.24259e-06	-0.837648	4.99483e-06	-0.892976	-2.36319	1.20949e-07	-2.4216	3.34795e-56	-2.37589	1.08718e-59	-2.37589	repressed	1	1	1	CLEC2D	protein_coding	ensembl_havana	chr12	9664969	9699555	+	6957	32	ENST00000325960:7;ENST00000544322:3;ENST00000261339:4;ENST00000492359:5;ENST00000479877:5;ENST00000460309:4;ENST00000476198:5;ENST00000487752:2;ENST00000536355:4;ENST00000261340:6;ENST00000543300:4;ENST00000466035:4;ENST00000444971:4;ENST00000545918:3;ENST00000430909:5;ENST00000290855:5
ENSG00000069509	NA	NA	NA	NA	NA	NA	NA	NA	NA	NA	NA	NA	NA	NA	-0.443959	0.000723401	-0.504918	0.000985866	-0.500337	4.16238e-05	-0.500337	repressed	0	0	1	FUNDC1	protein_coding	ensembl_havana	chrX	44523639	44543001	-	1399	7	ENST00000483115:4;ENST00000378045:5
ENSG00000069869	1.42555	4.12992e-05	1.47146	2.28533e-17	1.40558	3.00312e-18	1.42555	1.48773	5.34134e-06	1.50873	7.88301e-22	1.45501	4.73479e-27	1.48773	1.08439	3.38475e-05	1.03424	3.9724e-10	1.01385	2.2672e-11	1.03424	induced	1	1	1	NEDD4	protein_coding	ensembl_havana	chr15	55826922	55993746	-	9097	49	ENST00000557845:2;ENST00000338963:22;ENST00000508871:24;ENST00000503468:21;ENST00000508342:25;ENST00000502612:9;ENST00000513957:5;ENST00000435532:29;ENST00000507063:7;ENST00000508075:3;ENST00000506154:25;ENST00000514893:8
ENSG00000069943	0.240691	0.0186657	0.255978	0.0415442	0.251794	0.0106553	0.251794	NA	NA	NA	NA	NA	NA	NA	-0.57818	9.57115e-05	-0.614593	2.55271e-06	-0.609953	7.54817e-09	-0.609953	inconsistent	0	0	0	PIGB	protein_coding	ensembl_havana	chr15	55318960	55355648	+	4542	32	ENST00000565402:3;ENST00000566072:5;ENST00000539642:12;ENST00000563742:3;ENST00000569909:2;ENST00000569823:2;ENST00000565502:5;ENST00000570059:5;ENST00000566999:6;ENST00000565367:9;ENST00000164305:12;ENST00000562751:2
ENSG00000069956	-0.321375	0.0147994	-0.32481	0.016867	-0.316306	0.00502976	-0.321375	-0.334555	0.0154032	-0.316688	0.023886	-0.310537	0.010669	-0.316688	-0.243291	0.0384641	-0.267222	0.040751	-0.265086	0.0174256	-0.265086	repressed	1	1	1	MAPK6	protein_coding	ensembl_havana	chr15	51952106	52067372	+	6388	23	ENST00000560254:2;ENST00000558063:3;ENST00000261845:6;ENST00000558841:2;ENST00000558100:3;ENST00000560802:3;ENST00000558891:2;ENST00000560774:3
ENSG00000069966	0.662712	0.00085116	0.70924	1.17247e-05	0.687262	6.52995e-07	0.687262	0.713838	0.000208154	0.752429	2.08736e-06	0.729361	4.2961e-09	0.729361	0.908043	3.3615e-05	0.840526	5.17308e-08	0.828702	3.55344e-10	0.840526	induced	1	1	1	GNB5	protein_coding	ensembl_havana	chr15	52115105	52191369	-	13302	37	ENST00000560075:6;ENST00000558122:2;ENST00000559348:8;ENST00000396335:9;ENST00000560085:3;ENST00000559541:5;ENST00000358784:11;ENST00000557936:4;ENST00000560116:3;ENST00000561313:5;ENST00000261837:13;ENST00000558519:7
ENSG00000069998	-0.811967	9.77999e-05	-0.775971	1.16993e-07	-0.754624	9.19834e-10	-0.775971	-0.736759	5.12623e-05	-0.707288	6.32779e-07	-0.691714	4.90886e-10	-0.707288	-0.514253	0.000689028	-0.571787	4.30058e-05	-0.564387	1.88297e-06	-0.564387	repressed	1	1	1	CECR5	protein_coding	ensembl_havana	chr22	17137511	17165287	-	4936	19	ENST00000463033:2;ENST00000336737:8;ENST00000477157:3;ENST00000480451:3;ENST00000399852:4;ENST00000155674:8;ENST00000486462:4
ENSG00000070047	-0.518511	0.0015672	-0.470729	0.00764797	-0.453928	0.00156416	-0.470729	NA	NA	NA	NA	NA	NA	NA	NA	NA	NA	NA	NA	NA	NA	repressed	1	0	0	PHRF1	protein_coding	ensembl_havana	chr11	576486	612222	+	5769	27	ENST00000416188:18;ENST00000534320:18;ENST00000533464:18;ENST00000264555:18;ENST00000532550:4;ENST00000413872:18
ENSG00000070061	-0.290997	0.00270569	-0.295821	0.00976204	-0.289526	0.000233654	-0.290997	NA	NA	NA	NA	NA	NA	NA	0.235879	0.00124743	NA	NA	0.186934	0.00371575	0.211407	inconsistent	0	0	0	IKBKAP	protein_coding	ensembl_havana	chr9	108867517	108934116	-	6048	42	ENST00000467959:6;ENST00000374647:37;ENST00000537196:30;ENST00000495759:12
ENSG00000070081	0.831473	0.000203993	0.795819	2.94898e-08	0.772208	1.44289e-08	0.795819	0.747269	0.000853773	0.720329	4.51299e-06	0.688825	5.61896e-06	0.720329	NA	NA	NA	NA	NA	NA	NA	induced	1	1	0	NUCB2	protein_coding	ensembl_havana	chr11	17208153	17349974	+	8995	60	ENST00000532240:3;ENST00000620945:4;ENST00000525637:3;ENST00000526120:4;ENST00000528644:3;ENST00000531172:4;ENST00000530964:5;ENST00000533511:3;ENST00000529313:8;ENST00000622082:12;ENST00000527580:7;ENST00000531242:6;ENST00000533738:5;ENST00000529010:14;ENST00000527735:4;ENST00000530527:13;ENST00000533773:15;ENST00000323688:13;ENST00000533926:5;ENST00000458064:11
ENSG00000070087	NA	NA	0.362707	0.0347257	0.34867	0.0327925	0.355688	NA	NA	NA	NA	NA	NA	NA	NA	NA	NA	NA	NA	NA	NA	induced	1	0	0	PFN2	protein_coding	ensembl_havana	chr3	149964904	150050788	-	3440	38	ENST00000490975:3;ENST00000481767:3;ENST00000423691:4;ENST00000489155:3;ENST00000460404:3;ENST00000468323:3;ENST00000452853:3;ENST00000461930:2;ENST00000475518:3;ENST00000481275:3;ENST00000498169:3;ENST00000497060:2;ENST00000239940:3;ENST00000497148:3;ENST00000461868:2;ENST00000494827:3;ENST00000498307:3
ENSG00000070190	0.827124	0.000320013	0.839797	2.42019e-08	0.812562	1.09066e-08	0.827124	NA	NA	NA	NA	NA	NA	NA	NA	NA	NA	NA	NA	NA	NA	induced	1	0	0	DAPP1	protein_coding	ensembl_havana	chr4	99816833	99870154	+	4548	16	ENST00000507994:6;ENST00000296414:10;ENST00000512369:9;ENST00000514301:2
ENSG00000070214	0.938816	2.55301e-05	0.955915	1.89728e-13	0.936163	6.87154e-17	0.938816	0.9471	8.74729e-06	0.959657	7.99271e-14	0.937598	2.69081e-18	0.9471	1.37407	3.26222e-07	1.33327	2.9526e-26	1.31862	2.5912e-32	1.33327	induced	1	1	1	SLC44A1	protein_coding	ensembl_havana	chr9	105244622	105439171	+	12172	27	ENST00000470972:17;ENST00000374723:16;ENST00000374724:16;ENST00000374720:16;ENST00000436716:2;ENST00000607701:2;ENST00000607692:5
ENSG00000070269	0.329995	0.00779632	0.369498	0.0132443	0.362915	0.00210416	0.362915	0.453512	0.000528554	0.49053	0.00043316	0.478553	4.3742e-06	0.478553	0.619475	8.18894e-06	0.564345	8.86337e-06	0.559144	4.05366e-09	0.564345	induced	1	1	1	TMEM260	protein_coding	ensembl_havana	chr14	56488354	56650606	+	8077	45	ENST00000555497:14;ENST00000556975:4;ENST00000554981:3;ENST00000556810:4;ENST00000556079:4;ENST00000555905:6;ENST00000557657:7;ENST00000556648:8;ENST00000557626:8;ENST00000555046:2;ENST00000556929:6;ENST00000556422:15;ENST00000539559:15;ENST00000261556:16;ENST00000553335:6;ENST00000538838:13
ENSG00000070366	0.277719	0.0208033	0.314625	0.0385136	0.308913	0.0101249	0.308913	0.325056	0.0171993	0.361091	0.0229089	0.351244	0.00498805	0.351244	0.669335	0.00011804	0.621088	2.03454e-05	0.614055	5.32386e-07	0.621088	induced	1	1	1	SMG6	protein_coding	ensembl_havana	chr17	2059839	2303771	-	10554	56	ENST00000573827:5;ENST00000575176:4;ENST00000536871:11;ENST00000570668:4;ENST00000574501:1;ENST00000570756:6;ENST00000572369:4;ENST00000573166:7;ENST00000263073:19;ENST00000570874:2;ENST00000570606:4;ENST00000571442:5;ENST00000573153:4;ENST00000576218:6;ENST00000575454:5;ENST00000570659:6;ENST00000575663:5;ENST00000572205:4;ENST00000575338:3;ENST00000354901:12
ENSG00000070367	0.318652	0.00288633	0.31077	0.00883969	0.308284	0.000356804	0.31077	0.381403	0.000266674	0.354518	0.00102761	0.348551	3.27806e-06	0.354518	0.648648	3.35331e-06	0.607236	7.30849e-09	0.603522	2.75532e-14	0.607236	induced	1	1	1	EXOC5	protein_coding	ensembl_havana	chr14	57200507	57269008	-	12575	43	ENST00000554934:2;ENST00000555749:4;ENST00000621441:18;ENST00000554598:5;ENST00000555148:18;ENST00000413566:20;ENST00000556629:6;ENST00000556911:4;ENST00000556318:4;ENST00000554011:8;ENST00000340918:17
ENSG00000070371	1.62413	7.11012e-05	1.65906	7.62126e-09	1.4655	6.68822e-09	1.62413	1.3933	3.59276e-05	1.44321	1.44733e-07	1.28902	3.28757e-08	1.3933	1.94498	3.69607e-06	1.6133	6.84797e-10	1.53857	8.82609e-11	1.6133	induced	1	1	1	CLTCL1	protein_coding	ensembl_havana	chr22	19179473	19291716	-	10049	54	ENST00000540896:2;ENST00000458188:5;ENST00000615606:30;ENST00000617103:31;ENST00000622493:10;ENST00000449918:4;ENST00000412649:3;ENST00000538828:3;ENST00000427926:33;ENST00000617926:12;ENST00000611723:5;ENST00000621271:32
ENSG00000070413	NA	NA	NA	NA	NA	NA	NA	NA	NA	NA	NA	NA	NA	NA	0.630007	1.91012e-05	0.569565	1.4617e-05	0.565898	3.34519e-08	0.569565	induced	0	0	1	DGCR2	protein_coding	ensembl_havana	chr22	19036282	19122454	-	5636	25	ENST00000608548:3;ENST00000467659:4;ENST00000263196:10;ENST00000473832:4;ENST00000537045:9;ENST00000615747:9;ENST00000545799:11;ENST00000389262:11
ENSG00000070423	-0.976328	8.23143e-05	-0.960867	3.21039e-11	-0.932229	4.33119e-13	-0.960867	-0.966126	1.24397e-05	-0.962817	5.61014e-14	-0.942206	3.45374e-18	-0.962817	-0.867684	5.99043e-06	-0.916379	1.38767e-14	-0.907839	8.83424e-19	-0.907839	repressed	1	1	1	RNF126	protein_coding	ensembl_havana	chr19	647526	663277	-	3496	24	ENST00000591394:4;ENST00000586749:4;ENST00000590885:9;ENST00000589762:9;ENST00000605891:9;ENST00000292363:9;ENST00000592626:2
ENSG00000070444	-0.410976	0.0176478	NA	NA	-0.328532	0.0400071	-0.369754	-0.401436	0.00551214	-0.345208	0.0461806	-0.336851	0.0127019	-0.345208	NA	NA	NA	NA	NA	NA	NA	repressed	1	1	0	MNT	protein_coding	ensembl_havana	chr17	2384060	2401118	-	8728	22	ENST00000574559:2;ENST00000575394:2;ENST00000575402:1;ENST00000572892:3;ENST00000174618:6;ENST00000575374:3;ENST00000573384:2;ENST00000571232:4;ENST00000571836:2
ENSG00000070476	NA	NA	NA	NA	NA	NA	NA	NA	NA	NA	NA	NA	NA	NA	0.896576	1.52818e-05	0.848374	9.60943e-09	0.8371	6.6542e-11	0.848374	induced	0	0	1	ZXDC	protein_coding	ensembl_havana	chr3	126437601	126475919	-	7357	16	ENST00000336332:6;ENST00000389709:10;ENST00000514463:2;ENST00000515545:9
ENSG00000070495	-0.538548	8.07845e-05	-0.525519	7.03959e-06	-0.515606	4.68479e-09	-0.525519	-0.367106	0.00251962	-0.346292	0.00648609	-0.339882	0.000626046	-0.346292	NA	NA	NA	NA	NA	NA	NA	repressed	1	1	0	JMJD6	protein_coding	ensembl_havana	chr17	76712832	76726799	-	5969	19	ENST00000589982:2;ENST00000397625:6;ENST00000542934:7;ENST00000591460:3;ENST00000445478:7;ENST00000617192:8;ENST00000303996:7;ENST00000585429:5
ENSG00000070501	NA	NA	NA	NA	NA	NA	NA	0.525355	0.00710653	0.583393	0.0050373	0.551523	0.00140232	0.551523	NA	NA	NA	NA	NA	NA	NA	induced	0	1	0	POLB	protein_coding	ensembl_havana	chr8	42338454	42371808	+	4106	43	ENST00000265421:14;ENST00000520008:9;ENST00000521418:2;ENST00000522610:15;ENST00000521492:3;ENST00000518925:13;ENST00000532157:8;ENST00000524208:9;ENST00000530566:2;ENST00000519524:4;ENST00000522297:4;ENST00000518579:8;ENST00000521290:10;ENST00000517393:3;ENST00000519771:11;ENST00000519094:2;ENST00000523465:2
ENSG00000070540	0.633075	0.000815047	0.692833	1.81214e-05	0.672332	8.34458e-07	0.672332	0.648116	0.00152146	0.700516	7.34701e-05	0.670614	8.88211e-06	0.670614	0.94185	2.30216e-06	0.885951	5.86906e-11	0.87794	1.20701e-15	0.885951	induced	1	1	1	WIPI1	protein_coding	ensembl_havana	chr17	68420948	68457513	-	3402	35	ENST00000592645:4;ENST00000589459:12;ENST00000591744:5;ENST00000587731:2;ENST00000589316:13;ENST00000585393:3;ENST00000586815:7;ENST00000262139:13;ENST00000590402:2;ENST00000591494:8;ENST00000546360:12
ENSG00000070610	0.57194	0.000960164	0.626858	3.27151e-05	0.610059	2.6374e-06	0.610059	0.489552	0.00218824	0.527459	0.00088112	0.510691	8.60226e-05	0.510691	1.42337	2.83416e-08	1.375	1.87131e-33	1.36658	1.43743e-52	1.375	induced	1	1	1	GBA2	protein_coding	ensembl_havana	chr9	35736866	35749228	-	4803	31	ENST00000378094:17;ENST00000485259:3;ENST00000489025:3;ENST00000378103:17;ENST00000488292:2;ENST00000486797:3;ENST00000467252:13;ENST00000378088:2
ENSG00000070614	-0.795493	0.00013793	-0.771667	2.18243e-08	-0.751292	2.80734e-10	-0.771667	NA	NA	NA	NA	NA	NA	NA	-0.465944	0.000129822	-0.494518	1.80959e-05	-0.490484	3.47338e-08	-0.490484	repressed	1	0	1	NDST1	protein_coding	ensembl_havana	chr5	150485818	150558211	+	9529	32	ENST00000624156:1;ENST00000518299:2;ENST00000518346:4;ENST00000524161:2;ENST00000519157:2;ENST00000261797:15;ENST00000522491:2;ENST00000523767:14;ENST00000521752:2
ENSG00000070669	0.612345	0.020565	0.581081	0.00273805	0.527053	0.0300855	0.581081	1.06297	4.4418e-05	0.941384	9.60357e-11	0.909215	6.69678e-12	0.941384	1.2446	1.02948e-05	1.175	7.72425e-16	1.15486	2.1388e-16	1.175	induced	1	1	1	ASNS	protein_coding	ensembl_havana	chr7	97852118	97872542	-	4455	44	ENST00000394309:13;ENST00000437628:11;ENST00000448127:3;ENST00000453600:4;ENST00000422745:12;ENST00000442734:5;ENST00000487714:4;ENST00000414884:3;ENST00000175506:14;ENST00000451771:4;ENST00000437657:4;ENST00000455086:11;ENST00000444334:13;ENST00000495255:2;ENST00000462436:3;ENST00000454046:12;ENST00000394308:13
ENSG00000070718	NA	NA	NA	NA	NA	NA	NA	NA	NA	NA	NA	NA	NA	NA	0.724931	0.000130292	0.656804	6.46741e-05	0.647195	3.43367e-06	0.656804	induced	0	0	1	AP3M2	protein_coding	ensembl_havana	chr8	42152946	42171673	+	6276	42	ENST00000517865:6;ENST00000530375:8;ENST00000521280:8;ENST00000518421:10;ENST00000522320:2;ENST00000517969:2;ENST00000396926:9;ENST00000517499:3;ENST00000522606:4;ENST00000517922:5;ENST00000174653:9;ENST00000523249:4;ENST00000522288:3;ENST00000520685:3;ENST00000521235:3;ENST00000520689:4;ENST00000521899:4
ENSG00000070756	NA	NA	NA	NA	NA	NA	NA	NA	NA	NA	NA	NA	NA	NA	-0.200822	0.00220358	0.239081	0.0114046	0.238567	1.30271e-05	0.238567	inconsistent	0	0	0	PABPC1	protein_coding	ensembl_havana	chr8	100685816	100722809	-	4752	69	ENST00000522387:16;ENST00000518293:3;ENST00000519596:6;ENST00000517990:5;ENST00000517921:4;ENST00000610907:12;ENST00000521067:3;ENST00000519848:4;ENST00000523636:7;ENST00000518716:4;ENST00000318607:15;ENST00000517403:5;ENST00000519100:6;ENST00000519622:6;ENST00000520804:2;ENST00000520142:3;ENST00000520868:6;ENST00000519004:16;ENST00000523555:5;ENST00000518196:4;ENST00000522658:5;ENST00000519363:2…
ENSG00000070759	1.65294	0.000273108	1.62871	6.10172e-08	1.41504	9.78456e-08	1.62871	1.92084	0.000132298	1.9366	1.40439e-09	1.65087	3.74094e-10	1.92084	2.22928	1.68855e-05	1.95001	2.00363e-12	1.83916	4.97691e-13	1.95001	induced	1	1	1	TESK2	protein_coding	ensembl_havana	chr1	45343883	45491166	-	3322	16	ENST00000372086:11;ENST00000486676:10;ENST00000372084:9;ENST00000493974:3
ENSG00000070761	-0.252177	0.0113355	NA	NA	-0.240612	0.00999492	-0.246394	NA	NA	NA	NA	NA	NA	NA	-0.260277	0.00286878	-0.284999	0.00973475	-0.28381	0.000464016	-0.28381	repressed	1	0	1	CFAP20	protein_coding	ensembl_havana	chr16	58113588	58129450	-	2375	19	ENST00000562622:5;ENST00000565880:4;ENST00000262498:6;ENST00000562443:2;ENST00000567092:3;ENST00000567660:2;ENST00000564150:3
ENSG00000070770	NA	NA	NA	NA	NA	NA	NA	0.628817	1.04866e-05	0.551726	1.27607e-07	0.546848	6.64199e-18	0.551726	0.424268	1.69057e-05	0.379982	0.000116432	0.378703	1.04866e-09	0.379982	induced	0	1	1	CSNK2A2	protein_coding	ensembl_havana	chr16	58157907	58197920	-	6905	20	ENST00000566813:11;ENST00000262506:12;ENST00000565188:5;ENST00000562367:4;ENST00000563307:5;ENST00000567730:8
ENSG00000070785	-0.799832	0.000185706	-0.763189	4.50934e-06	-0.734826	1.56642e-07	-0.763189	-0.687322	0.000278957	-0.631855	9.71053e-05	-0.614817	2.19408e-06	-0.631855	-0.383384	0.00990485	-0.444088	0.00509255	-0.437204	0.000980216	-0.437204	repressed	1	1	1	EIF2B3	protein_coding	ensembl_havana	chr1	44850522	44986722	-	3411	31	ENST00000497010:5;ENST00000372183:10;ENST00000620860:11;ENST00000487532:4;ENST00000480675:7;ENST00000439363:7;ENST00000360403:12;ENST00000477953:7;ENST00000486491:3;ENST00000372182:5
ENSG00000070814	-0.871316	8.93029e-05	-0.853192	1.12277e-09	-0.830594	3.2181e-12	-0.853192	-0.83524	1.30245e-05	-0.814754	2.09072e-11	-0.801522	2.73824e-16	-0.814754	-1.61471	1.53519e-08	-1.6681	1.44192e-47	-1.65607	2.8557e-77	-1.65607	repressed	1	1	1	TCOF1	protein_coding	ensembl_havana	chr5	150357639	150400308	+	11278	62	ENST00000445265:26;ENST00000513538:3;ENST00000506630:3;ENST00000515516:8;ENST00000427724:24;ENST00000439160:26;ENST00000506767:5;ENST00000506063:4;ENST00000323668:26;ENST00000513346:27;ENST00000394269:18;ENST00000377797:27;ENST00000514442:13;ENST00000515035:10;ENST00000504761:26
ENSG00000070831	NA	NA	NA	NA	NA	NA	NA	NA	NA	NA	NA	NA	NA	NA	0.273045	0.00763439	NA	NA	0.179471	0.0322272	0.226258	induced	0	0	1	CDC42	protein_coding	ensembl_havana	chr1	22052627	22092946	+	3598	16	ENST00000498236:7;ENST00000315554:6;ENST00000344548:7;ENST00000400259:6;ENST00000411827:5
ENSG00000070882	NA	NA	NA	NA	NA	NA	NA	0.395255	0.0104419	0.324352	0.0290717	0.312558	0.0242317	0.324352	NA	NA	-0.308218	0.0275406	-0.303798	0.0216053	-0.306008	inconsistent	0	0	0	OSBPL3	protein_coding	ensembl_havana	chr7	24796539	24981634	-	8100	43	ENST00000415162:5;ENST00000461835:2;ENST00000415952:3;ENST00000409555:20;ENST00000396431:21;ENST00000459987:2;ENST00000441059:4;ENST00000409069:20;ENST00000487020:4;ENST00000409759:21;ENST00000409452:22;ENST00000313367:23;ENST00000409863:21;ENST00000396429:21
ENSG00000070950	-0.447437	0.00596894	-0.460492	0.00102973	-0.447136	0.000443274	-0.447437	-0.400283	0.00914992	-0.424408	0.00265615	-0.412945	0.00156566	-0.412945	-1.18036	2.02173e-07	-1.22697	1.67913e-26	-1.21714	1.1561e-36	-1.21714	repressed	1	1	1	RAD18	protein_coding	ensembl_havana	chr3	8775402	8963773	-	6983	31	ENST00000415439:12;ENST00000264926:13;ENST00000418463:4;ENST00000495087:4;ENST00000427329:4;ENST00000473069:5;ENST00000429790:3;ENST00000421052:5;ENST00000469793:4;ENST00000413832:6
ENSG00000070961	NA	NA	NA	NA	NA	NA	NA	0.39386	0.00261595	0.331637	0.0116454	0.32295	0.00446099	0.331637	NA	NA	NA	NA	NA	NA	NA	induced	0	1	0	ATP2B1	protein_coding	ensembl_havana	chr12	89588049	89709300	-	9493	42	ENST00000551310:2;ENST00000393164:16;ENST00000552275:2;ENST00000549585:2;ENST00000261173:20;ENST00000551009:3;ENST00000359142:21;ENST00000549727:5;ENST00000550716:3;ENST00000635033:5;ENST00000428670:21
ENSG00000071051	0.645655	0.00595063	0.694956	0.000965132	0.654671	0.000567133	0.654671	0.67165	0.00577462	0.696146	0.00142753	0.648083	0.000790714	0.67165	0.808918	0.000922122	0.718567	0.00040017	0.698396	0.000186753	0.718567	induced	1	1	1	NCK2	protein_coding	ensembl_havana	chr2	105744897	105894274	+	2990	15	ENST00000425756:3;ENST00000393349:4;ENST00000233154:5;ENST00000451463:4;ENST00000393348:4;ENST00000522586:3
ENSG00000071054	NA	NA	NA	NA	NA	NA	NA	0.491816	0.000228492	0.406938	0.000606396	0.398911	2.1214e-05	0.406938	0.765844	1.94089e-05	0.730974	4.32483e-10	0.724122	3.51316e-12	0.730974	induced	0	1	1	MAP4K4	protein_coding	ensembl_havana	chr2	101696850	101894689	+	11961	63	ENST00000413150:29;ENST00000498066:3;ENST00000634702:30;ENST00000350198:29;ENST00000347699:30;ENST00000476609:11;ENST00000421882:22;ENST00000302217:26;ENST00000456652:25;ENST00000627726:25;ENST00000425019:31;ENST00000350878:31;ENST00000625522:31;ENST00000417294:29;ENST00000418101:5;ENST00000324219:30;ENST00000496989:5;ENST00000427603:5;ENST00000489490:2;ENST00000477711:2;ENST00000491743:2
ENSG00000071073	1.00987	8.93142e-05	1.06134	2.69751e-10	1.02225	5.55233e-12	1.02225	0.625613	0.00161229	0.653397	0.00025518	0.626106	2.95377e-05	0.626106	1.1129	4.26985e-06	1.05344	2.56331e-12	1.03786	3.49111e-15	1.05344	induced	1	1	1	MGAT4A	protein_coding	ensembl_havana	chr2	98619106	98731126	-	9630	29	ENST00000409391:16;ENST00000461884:4;ENST00000484936:5;ENST00000460768:3;ENST00000495056:2;ENST00000492163:6;ENST00000393487:16;ENST00000264968:15;ENST00000414521:13
ENSG00000071082	NA	NA	NA	NA	NA	NA	NA	NA	NA	NA	NA	NA	NA	NA	0.279504	0.00107841	0.364213	0.000152233	0.363171	8.85221e-10	0.363171	induced	0	0	1	RPL31	protein_coding	ensembl_havana	chr2	101001715	101024032	+	5791	22	ENST00000409650:5;ENST00000409000:3;ENST00000409028:5;ENST00000419276:4;ENST00000264258:5;ENST00000409038:5;ENST00000409733:4;ENST00000409711:2;ENST00000409320:4;ENST00000456292:3;ENST00000441435:4
ENSG00000071127	NA	NA	NA	NA	NA	NA	NA	NA	NA	NA	NA	NA	NA	NA	-0.233794	0.00423291	-0.273489	0.0061707	-0.272523	5.63079e-05	-0.272523	repressed	0	0	1	WDR1	protein_coding	ensembl_havana	chr4	10074339	10116949	-	7827	49	ENST00000509600:2;ENST00000515018:3;ENST00000508079:6;ENST00000502702:12;ENST00000382452:15;ENST00000504739:5;ENST00000508949:4;ENST00000382451:12;ENST00000505543:4;ENST00000502962:11;ENST00000514319:6;ENST00000515743:12;ENST00000509695:4;ENST00000499869:15;ENST00000510848:4;ENST00000506246:5;ENST00000264785:4;ENST00000505851:5
ENSG00000071189	0.685094	0.000129769	0.65019	6.59585e-08	0.639482	1.28578e-09	0.65019	0.434729	0.00155687	0.392402	0.00133638	0.383713	0.00022032	0.392402	NA	NA	NA	NA	NA	NA	NA	induced	1	1	0	SNX13	protein_coding	ensembl_havana	chr7	17790761	17940501	-	16418	53	ENST00000409604:6;ENST00000496855:9;ENST00000444712:18;ENST00000492626:6;ENST00000474067:5;ENST00000611725:25;ENST00000494402:5;ENST00000482558:10;ENST00000428135:26;ENST00000409076:27;ENST00000498463:7;ENST00000471744:4;ENST00000475800:4
ENSG00000071205	-0.349367	0.0138851	NA	NA	-0.287298	0.0344356	-0.318332	NA	NA	NA	NA	NA	NA	NA	-0.385365	0.00221987	-0.452937	0.00226504	-0.446624	0.000197301	-0.446624	repressed	1	0	1	ARHGAP10	protein_coding	ensembl_havana	chr4	147732063	148072780	+	10759	34	ENST00000506054:17;ENST00000510379:5;ENST00000507661:13;ENST00000513548:3;ENST00000506020:9;ENST00000510076:3;ENST00000336498:23
ENSG00000071242	NA	NA	NA	NA	NA	NA	NA	NA	NA	NA	NA	NA	NA	NA	1.68635	0.000132021	1.31118	1.5464e-05	1.22168	1.78442e-05	1.31118	induced	0	0	1	RPS6KA2	protein_coding	ensembl_havana	chr6	166409364	166906451	-	8243	47	ENST00000265678:21;ENST00000511034:4;ENST00000405189:21;ENST00000507350:8;ENST00000507371:6;ENST00000366865:8;ENST00000512860:6;ENST00000481261:21;ENST00000509742:6;ENST00000506565:8;ENST00000491836:4;ENST00000510118:23;ENST00000503859:22
ENSG00000071243	NA	NA	NA	NA	NA	NA	NA	0.485015	0.00736703	0.535687	0.00282177	0.511985	0.000708968	0.511985	0.57351	0.00102705	0.512821	0.00174563	0.503868	0.000419578	0.512821	induced	0	1	1	ING3	protein_coding	ensembl_havana	chr7	120950749	120977216	+	5214	21	ENST00000497502:4;ENST00000431467:11;ENST00000315870:12;ENST00000445699:4;ENST00000339121:5;ENST00000427726:11
ENSG00000071462	-0.880134	0.000233078	-0.864691	1.40741e-08	-0.83389	2.93595e-09	-0.864691	-0.58156	0.00435794	-0.538066	0.00127955	-0.515943	0.00092706	-0.538066	-0.739579	0.000748576	-0.752707	5.80071e-06	-0.736385	4.61369e-06	-0.739579	repressed	1	1	1	WBSCR22	protein_coding	ensembl_havana	chr7	73683025	73705161	+	7944	43	ENST00000453316:3;ENST00000496153:7;ENST00000463307:11;ENST00000432522:9;ENST00000430446:7;ENST00000421744:9;ENST00000442099:6;ENST00000441822:7;ENST00000430270:12;ENST00000265758:12;ENST00000464615:2;ENST00000428163:9;ENST00000487006:7;ENST00000471215:2;ENST00000436944:10;ENST00000421304:5;ENST00000478670:5;ENST00000423497:13
ENSG00000071537	0.190506	0.0271506	NA	NA	0.171107	0.0442116	0.180807	0.823494	9.49505e-06	0.773261	3.72322e-11	0.759406	3.91018e-16	0.773261	0.710758	2.30216e-06	0.664982	1.92527e-10	0.661197	2.15561e-16	0.664982	induced	1	1	1	SEL1L	protein_coding	ensembl_havana	chr14	81471549	81533861	-	9559	32	ENST00000554293:2;ENST00000554744:6;ENST00000555923:2;ENST00000557372:5;ENST00000336735:21;ENST00000555824:8
ENSG00000071539	-0.889114	0.000326014	-0.860969	5.30703e-08	-0.829035	8.83325e-09	-0.860969	-1.14254	0.000146753	-1.06015	2.56812e-09	-1.0024	3.99987e-09	-1.06015	-2.97545	4.51798e-09	-3.03861	3.14253e-113	-3.0023	3.57893e-144	-3.0023	repressed	1	1	1	TRIP13	protein_coding	ensembl_havana	chr5	892643	919357	+	3560	25	ENST00000512024:9;ENST00000166345:13;ENST00000510412:4;ENST00000513435:8;ENST00000508430:2;ENST00000508456:3;ENST00000509210:3
ENSG00000071553	0.460512	0.00617972	0.301974	0.0299528	0.295533	0.0226602	0.301974	NA	NA	NA	NA	NA	NA	NA	0.477064	0.00046344	0.381078	0.000783692	0.378007	8.72538e-05	0.381078	induced	1	0	1	ATP6AP1	protein_coding	ensembl_havana	chrX	154428632	154436516	+	4884	30	ENST00000449556:7;ENST00000429585:7;ENST00000484908:5;ENST00000619046:9;ENST00000369762:10;ENST00000491569:9;ENST00000455205:10;ENST00000439372:3;ENST00000422890:6;ENST00000446552:3
ENSG00000071564	NA	NA	NA	NA	NA	NA	NA	-0.263639	0.0223459	-0.335441	0.00475078	-0.331837	0.000159598	-0.331837	-0.789159	1.74798e-06	-0.835905	1.93563e-16	-0.831042	3.35765e-27	-0.831042	repressed	0	1	1	TCF3	protein_coding	ensembl_havana	chr19	1609290	1652605	-	6080	59	ENST00000588136:19;ENST00000593064:5;ENST00000610756:10;ENST00000592628:5;ENST00000590684:5;ENST00000586318:5;ENST00000586164:3;ENST00000262965:19;ENST00000611869:18;ENST00000395423:16;ENST00000587235:9;ENST00000344749:17;ENST00000590436:6;ENST00000585855:5;ENST00000586410:4;ENST00000592395:5;ENST00000587425:4;ENST00000585731:3;ENST00000453954:20;ENST00000590605:6
ENSG00000071575	0.38232	0.0276649	0.408727	0.0482296	0.391585	0.0241954	0.391585	NA	NA	NA	NA	NA	NA	NA	-0.804531	0.000665498	-0.909273	2.62059e-05	-0.881131	5.0676e-06	-0.881131	inconsistent	0	0	0	TRIB2	protein_coding	ensembl_havana	chr2	12716889	12742734	+	4588	8	ENST00000405331:3;ENST00000155926:3;ENST00000483034:2;ENST00000381465:3
ENSG00000071626	-0.441269	0.000619157	-0.468434	2.89028e-05	-0.461311	3.7233e-08	-0.461311	-0.406763	0.000529266	-0.461572	3.17067e-05	-0.456853	1.78032e-08	-0.456853	-0.539316	7.2079e-05	-0.589614	2.55772e-08	-0.585529	2.16754e-12	-0.585529	repressed	1	1	1	DAZAP1	protein_coding	ensembl_havana	chr19	1407569	1435687	+	9201	29	ENST00000336761:13;ENST00000592522:12;ENST00000233078:12;ENST00000592453:10;ENST00000587079:12;ENST00000590419:4;ENST00000585485:5;ENST00000589484:10;ENST00000587833:5;ENST00000586579:7;ENST00000589874:1
ENSG00000071655	-0.511318	0.0100653	-0.430223	0.0382582	-0.409954	0.0184332	-0.430223	0.382451	0.0224507	0.429722	0.0192409	0.412949	0.00660652	0.412949	0.478418	0.00108415	0.40345	0.00979071	0.399686	0.00196614	0.40345	inconsistent	0	0	0	MBD3	protein_coding	ensembl_havana	chr19	1573596	1592801	-	7845	28	ENST00000585903:4;ENST00000589064:5;ENST00000590830:5;ENST00000592012:6;ENST00000156825:7;ENST00000592361:5;ENST00000592965:2;ENST00000590550:5;ENST00000589901:2;ENST00000434436:7;ENST00000585967:5
ENSG00000071794	0.509647	0.000599283	0.494299	6.32866e-05	0.48675	3.57721e-06	0.494299	0.494006	0.000277067	0.478399	6.8337e-05	0.468133	1.34491e-06	0.478399	0.426408	0.000417611	0.3825	0.000910758	0.37923	6.94455e-05	0.3825	induced	1	1	1	HLTF	protein_coding	ensembl_havana	chr3	149030127	149086554	-	6024	44	ENST00000392912:26;ENST00000465259:25;ENST00000494055:26;ENST00000467858:10;ENST00000497427:2;ENST00000493881:6;ENST00000481663:3;ENST00000472830:4;ENST00000310053:25
ENSG00000071859	-0.253425	0.0176589	-0.301615	0.00968623	-0.29748	0.000635625	-0.29748	-0.333681	0.00255643	-0.415558	0.000189972	-0.411994	8.03881e-08	-0.411994	0.171144	0.0200659	NA	NA	0.127428	0.0499598	0.149286	inconsistent	0	0	0	FAM50A	protein_coding	ensembl_havana	chrX	154444126	154450654	+	2567	24	ENST00000494278:2;ENST00000158526:11;ENST00000478509:4;ENST00000464419:12;ENST00000393600:13;ENST00000490480:2;ENST00000481619:7
ENSG00000071889	NA	NA	NA	NA	NA	NA	NA	-0.428613	0.0281627	-0.411408	0.0289203	-0.392959	0.0178216	-0.411408	NA	NA	NA	NA	NA	NA	NA	repressed	0	1	0	FAM3A	protein_coding	ensembl_havana	chrX	154506159	154516242	-	5098	47	ENST00000434658:9;ENST00000449971:10;ENST00000369643:10;ENST00000447601:9;ENST00000369641:10;ENST00000440318:5;ENST00000621967:10;ENST00000419205:8;ENST00000497506:3;ENST00000433619:4;ENST00000457212:6;ENST00000322269:11;ENST00000359889:10;ENST00000442929:3;ENST00000416319:9;ENST00000421517:6;ENST00000393572:9;ENST00000612856:6;ENST00000412894:4;ENST00000426266:7;ENST00000492763:4;ENST00000475657…
ENSG00000071894	-0.487249	0.000681737	-0.475958	0.000153598	-0.466685	2.81298e-06	-0.475958	-0.242353	0.0235857	NA	NA	-0.233747	0.0159197	-0.23805	NA	NA	NA	NA	NA	NA	NA	repressed	1	1	0	CPSF1	protein_coding	ensembl_havana	chr8	144393229	144409349	-	6072	67	ENST00000532935:5;ENST00000616140:38;ENST00000531042:6;ENST00000531480:6;ENST00000532725:2;ENST00000527916:4;ENST00000526271:5;ENST00000620219:37;ENST00000527827:2;ENST00000532560:5;ENST00000529288:2;ENST00000531727:6;ENST00000622776:8;ENST00000533492:2
ENSG00000071994	-0.470337	0.00153918	-0.534464	9.36574e-06	-0.523933	2.47243e-07	-0.523933	-0.455252	0.00246909	-0.532904	5.3347e-05	-0.521545	4.56458e-06	-0.521545	-0.630897	0.000170629	-0.670892	4.4537e-08	-0.664299	8.62209e-10	-0.664299	repressed	1	1	1	PDCD2	protein_coding	ensembl_havana	chr6	170575295	170584692	-	6476	34	ENST00000545869:6;ENST00000443345:4;ENST00000538195:4;ENST00000537445:5;ENST00000167218:5;ENST00000614056:4;ENST00000544755:3;ENST00000542896:6;ENST00000544866:6;ENST00000392090:7;ENST00000543284:2;ENST00000541970:6;ENST00000453163:3;ENST00000539212:4;ENST00000544336:4
ENSG00000072042	NA	NA	NA	NA	NA	NA	NA	-0.194658	0.0152147	NA	NA	-0.214323	0.00407089	-0.204491	-0.299884	0.00141928	-0.338856	0.00177827	-0.336665	1.72781e-05	-0.336665	repressed	0	1	1	RDH11	protein_coding	ensembl_havana	chr14	67676801	67695814	-	5518	30	ENST00000557726:5;ENST00000553578:4;ENST00000428130:6;ENST00000553384:7;ENST00000381346:7;ENST00000554035:5;ENST00000556692:2;ENST00000557331:4;ENST00000553816:5;ENST00000557273:4;ENST00000554731:4
ENSG00000072062	0.591542	0.000861121	0.566007	1.25649e-05	0.554589	1.76265e-06	0.566007	0.587135	0.00288559	0.555126	0.000141782	0.536235	5.73017e-05	0.555126	1.04343	1.18446e-06	0.994126	5.31607e-18	0.985815	1.01814e-22	0.994126	induced	1	1	1	PRKACA	protein_coding	ensembl_havana	chr19	14091688	14118084	-	6144	27	ENST00000589284:4;ENST00000589994:10;ENST00000590853:3;ENST00000587372:7;ENST00000308677:10;ENST00000593092:6;ENST00000588209:5;ENST00000587533:1;ENST00000350356:10;ENST00000536649:8
ENSG00000072121	0.351538	0.0102199	0.387469	0.00812268	0.380171	0.00166452	0.380171	NA	NA	NA	NA	NA	NA	NA	0.467534	0.000117602	0.423962	0.00068105	0.420954	8.16015e-06	0.423962	induced	1	0	1	ZFYVE26	protein_coding	ensembl_havana	chr14	67727374	67816590	-	15706	63	ENST00000554783:4;ENST00000553399:2;ENST00000557306:7;ENST00000394455:15;ENST00000554557:40;ENST00000557407:12;ENST00000557204:2;ENST00000554523:41;ENST00000347230:42;ENST00000557366:11;ENST00000555452:35
ENSG00000072135	NA	NA	NA	NA	NA	NA	NA	NA	NA	NA	NA	NA	NA	NA	-0.293081	0.0293036	-0.325328	0.0154392	-0.321687	0.00740442	-0.321687	repressed	0	0	1	PTPN18	protein_coding	ensembl_havana	chr2	130356007	130375409	+	5774	48	ENST00000428843:9;ENST00000464576:2;ENST00000175756:15;ENST00000420717:5;ENST00000479295:4;ENST00000460992:2;ENST00000483617:4;ENST00000490812:5;ENST00000462321:2;ENST00000409022:9;ENST00000481492:3;ENST00000495400:4;ENST00000462996:5;ENST00000490137:2;ENST00000347849:11;ENST00000489215:4
ENSG00000072210	0.563529	0.000476225	0.600546	2.89296e-05	0.588423	7.12973e-07	0.588423	0.57461	0.000127969	0.61673	8.2534e-06	0.602541	6.54568e-09	0.602541	0.493152	0.000251397	0.439403	0.00129061	0.435845	4.85665e-05	0.439403	induced	1	1	1	ALDH3A2	protein_coding	ensembl_havana	chr17	19648136	19677598	+	6457	62	ENST00000573565:3;ENST00000446398:5;ENST00000573947:3;ENST00000575384:4;ENST00000395575:11;ENST00000467473:4;ENST00000579403:3;ENST00000476965:7;ENST00000176643:10;ENST00000584332:5;ENST00000631291:9;ENST00000574078:3;ENST00000626500:4;ENST00000578696:4;ENST00000573505:1;ENST00000574597:3;ENST00000580550:4;ENST00000571537:3;ENST00000578614:3;ENST00000579855:11;ENST00000472059:11;ENST00000630662:9…
ENSG00000072274	-0.313089	0.0454914	-0.380988	0.00797987	-0.368975	0.00621908	-0.368975	-0.376144	0.00274987	-0.47468	0.000166208	-0.466654	1.03747e-05	-0.466654	-0.618041	8.04892e-05	-0.662759	1.36342e-08	-0.656512	3.09919e-10	-0.656512	repressed	1	1	1	TFRC	protein_coding	ensembl_havana	chr3	196027183	196082189	-	7887	46	ENST00000464368:4;ENST00000421258:5;ENST00000465288:6;ENST00000463047:2;ENST00000420415:18;ENST00000477148:5;ENST00000483983:4;ENST00000426789:3;ENST00000392396:19;ENST00000482479:2;ENST00000475593:6;ENST00000360110:19;ENST00000464011:4;ENST00000463356:3;ENST00000491658:3
ENSG00000072310	-0.328876	0.0175081	-0.330918	0.0164837	-0.322348	0.00563443	-0.328876	-0.598491	0.000301424	-0.592834	6.39621e-06	-0.579967	1.0682e-07	-0.592834	-0.454748	0.000862206	-0.491612	7.14388e-05	-0.487182	2.61942e-06	-0.487182	repressed	1	1	1	SREBF1	protein_coding	ensembl_havana	chr17	17810399	17837002	-	8030	65	ENST00000261646:19;ENST00000478616:3;ENST00000486311:3;ENST00000583080:2;ENST00000476994:2;ENST00000470247:2;ENST00000469356:6;ENST00000580540:2;ENST00000471445:3;ENST00000581707:2;ENST00000578469:3;ENST00000395756:14;ENST00000395757:17;ENST00000577897:4;ENST00000487401:2;ENST00000584760:2;ENST00000355815:20;ENST00000583732:5;ENST00000447641:5;ENST00000490796:5;ENST00000423161:5;ENST00000395751:1…
ENSG00000072364	0.76227	1.16576e-05	0.670245	9.35486e-12	0.66593	8.48486e-22	0.670245	0.546911	0.00138181	0.451282	0.000852102	0.439789	0.000122029	0.451282	0.999555	1.4473e-06	0.946291	2.08702e-17	0.938976	2.84893e-23	0.946291	induced	1	1	1	AFF4	protein_coding	ensembl_havana	chr5	132875379	132963634	-	11297	36	ENST00000421773:3;ENST00000477369:6;ENST00000491831:7;ENST00000478588:5;ENST00000378593:8;ENST00000378595:13;ENST00000425658:8;ENST00000465484:5;ENST00000265343:21
ENSG00000072401	0.35748	0.0422216	0.374605	0.0250287	0.362308	0.0189723	0.362308	0.895506	0.000173625	0.913294	4.36448e-09	0.876037	1.56053e-09	0.895506	0.393339	0.0150423	0.333514	0.0331235	0.328504	0.0214786	0.333514	induced	1	1	1	UBE2D1	protein_coding	ensembl_havana	chr10	58334975	58370753	+	3486	12	ENST00000606483:1;ENST00000473824:3;ENST00000373910:7;ENST00000615793:6
ENSG00000072415	0.593946	0.00125448	0.598782	2.33254e-05	0.584519	3.34781e-06	0.593946	0.445413	0.00713796	0.469685	0.00163375	0.455155	0.000406277	0.455155	0.657932	0.00436333	0.639575	0.000243836	0.624604	0.000217578	0.639575	induced	1	1	1	MPP5	protein_coding	ensembl_havana	chr14	67241109	67335819	+	8743	27	ENST00000557783:3;ENST00000261681:15;ENST00000554911:3;ENST00000557237:3;ENST00000554208:2;ENST00000556345:3;ENST00000555925:15
ENSG00000072501	-0.435514	0.00249761	-0.471514	0.000153227	-0.461119	1.26248e-05	-0.461119	-0.250605	0.0206741	-0.321283	0.00902976	-0.317308	0.00119695	-0.317308	-0.227106	0.0100756	-0.284521	0.00728226	-0.283725	0.00026552	-0.283725	repressed	1	1	1	SMC1A	protein_coding	ensembl_havana	chrX	53374149	53422728	-	10484	31	ENST00000428014:5;ENST00000322213:25;ENST00000469129:2;ENST00000375340:26;ENST00000470241:6;ENST00000463684:4
ENSG00000072506	-0.58136	5.5323e-05	-0.566521	1.40758e-06	-0.559523	2.80456e-11	-0.566521	-0.436867	0.000118936	-0.422444	0.00015782	-0.419856	2.04963e-08	-0.422444	-0.692288	6.44217e-06	-0.727224	4.89206e-10	-0.721517	3.60294e-16	-0.721517	repressed	1	1	1	HSD17B10	protein_coding	ensembl_havana	chrX	53431258	53434373	-	1115	14	ENST00000168216:6;ENST00000477706:3;ENST00000375298:5;ENST00000375304:6;ENST00000495986:5
ENSG00000072518	NA	NA	NA	NA	NA	NA	NA	NA	NA	NA	NA	NA	NA	NA	0.536042	5.53625e-05	0.500912	1.5587e-05	0.498575	2.55988e-08	0.500912	induced	0	0	1	MARK2	protein_coding	ensembl_havana	chr11	63838928	63911019	+	6154	49	ENST00000508192:17;ENST00000502399:18;ENST00000512060:3;ENST00000535116:2;ENST00000513765:18;ENST00000509502:18;ENST00000540169:7;ENST00000408948:16;ENST00000350490:16;ENST00000361128:17;ENST00000543674:2;ENST00000377810:18;ENST00000543220:8;ENST00000425897:17;ENST00000402010:19
ENSG00000072571	NA	NA	NA	NA	NA	NA	NA	NA	NA	NA	NA	NA	NA	NA	-1.27776	0.000564137	-1.34784	2.37033e-09	-1.2921	2.81828e-09	-1.2921	repressed	0	0	1	HMMR	protein_coding	ensembl_havana	chr5	163460203	163491945	+	3936	32	ENST00000358715:18;ENST00000432118:15;ENST00000517936:4;ENST00000393915:18;ENST00000521108:3;ENST00000353866:17;ENST00000520345:6;ENST00000522094:6
ENSG00000072682	-1.31402	0.000239775	-1.2674	1.47445e-07	-1.16753	2.45799e-08	-1.2674	-1.69978	6.94418e-05	-1.61594	6.14938e-10	-1.45518	8.46106e-11	-1.61594	-3.57842	9.16489e-07	-4.03384	1.90671e-35	-3.66846	4.34925e-33	-3.66846	repressed	1	1	1	P4HA2	protein_coding	ensembl_havana	chr5	132191838	132295315	-	8502	59	ENST00000481636:2;ENST00000439698:7;ENST00000401867:16;ENST00000360568:15;ENST00000395164:6;ENST00000379104:15;ENST00000467587:3;ENST00000506807:2;ENST00000428841:4;ENST00000418055:6;ENST00000474628:2;ENST00000478055:3;ENST00000431054:6;ENST00000417528:7;ENST00000166534:16;ENST00000416053:4;ENST00000453286:6;ENST00000471826:4;ENST00000379086:16;ENST00000379100:15;ENST00000428369:5
ENSG00000072694	NA	NA	NA	NA	NA	NA	NA	-0.378171	0.00832891	-0.324796	0.0246543	-0.318781	0.0076288	-0.324796	-1.9632	8.10561e-07	-1.94363	1.79877e-24	-1.8908	1.11342e-26	-1.94363	repressed	0	1	1	FCGR2B	protein_coding	ensembl_havana	chr1	161663147	161678654	+	6651	20	ENST00000367961:7;ENST00000480308:6;ENST00000485778:4;ENST00000358671:8;ENST00000236937:7;ENST00000428605:9
ENSG00000072736	0.273462	0.00354388	0.263527	0.0209523	0.26266	0.00047005	0.263527	0.396823	0.000274517	0.369621	0.000765679	0.364544	1.93472e-06	0.369621	0.913251	1.50587e-07	0.8784	2.32414e-18	0.874254	3.79809e-34	0.8784	induced	1	1	1	NFATC3	protein_coding	ensembl_havana	chr16	68084751	68229259	+	8806	35	ENST00000566301:11;ENST00000349223:11;ENST00000567152:10;ENST00000561714:3;ENST00000346183:10;ENST00000562926:11;ENST00000549350:9;ENST00000566893:3;ENST00000569766:10;ENST00000563796:11;ENST00000570212:10;ENST00000539828:7;ENST00000562171:3;ENST00000563288:11;ENST00000379165:9;ENST00000568466:3;ENST00000575270:10;ENST00000329524:11;ENST00000565750:3;ENST00000535127:11;ENST00000563319:11;ENST0000…
ENSG00000072778	0.435984	0.000960958	0.444865	0.000359675	0.439498	1.16224e-05	0.439498	NA	NA	0.378434	0.0299761	0.360304	0.0251951	0.369369	1.14281	4.30238e-07	1.10575	1.08477e-21	1.09711	3.17253e-29	1.10575	induced	1	1	1	ACADVL	protein_coding	ensembl_havana	chr17	7217125	7225273	+	4865	98	ENST00000581378:6;ENST00000585203:9;ENST00000577433:4;ENST00000542255:9;ENST00000577857:5;ENST00000578033:2;ENST00000579425:9;ENST00000583848:4;ENST00000583858:10;ENST00000356839:20;ENST00000583850:9;ENST00000582379:3;ENST00000579894:3;ENST00000578809:5;ENST00000578711:1;ENST00000543245:21;ENST00000322910:19;ENST00000578579:3;ENST00000580365:4;ENST00000583760:2;ENST00000577191:8;ENST00000578319:5…
ENSG00000072803	0.32822	0.000209941	0.262957	0.00704902	0.262902	7.41127e-07	0.262957	0.337395	0.00013294	0.242758	0.025736	0.239704	4.08846e-05	0.242758	0.349831	2.24463e-05	0.313632	0.000757331	0.312671	1.24872e-09	0.313632	induced	1	1	1	FBXW11	protein_coding	ensembl_havana	chr5	171861549	172006873	-	5577	37	ENST00000520376:5;ENST00000296933:13;ENST00000519693:4;ENST00000523843:14;ENST00000522376:6;ENST00000393802:12;ENST00000517395:5;ENST00000522507:3;ENST00000522891:6;ENST00000518752:3;ENST00000265094:13;ENST00000518106:2
ENSG00000072818	NA	NA	NA	NA	NA	NA	NA	NA	NA	NA	NA	NA	NA	NA	-0.549921	0.000322018	-0.614454	5.49962e-06	-0.607508	8.46686e-08	-0.607508	repressed	0	0	1	ACAP1	protein_coding	ensembl_havana	chr17	7336529	7351478	+	7421	41	ENST00000576594:3;ENST00000571220:5;ENST00000570457:8;ENST00000570504:3;ENST00000574499:3;ENST00000573893:6;ENST00000575415:2;ENST00000570439:1;ENST00000576628:5;ENST00000158762:22;ENST00000571471:3;ENST00000575425:5
ENSG00000072840	NA	NA	NA	NA	NA	NA	NA	NA	NA	NA	NA	NA	NA	NA	0.74435	0.00572166	0.615736	0.0154542	0.589359	0.0117059	0.615736	induced	0	0	1	EVC	protein_coding	ensembl_havana	chr4	5711197	5814305	+	7148	28	ENST00000264956:21;ENST00000514919:2;ENST00000515113:4;ENST00000509451:12;ENST00000506240:2
ENSG00000072849	NA	NA	NA	NA	NA	NA	NA	NA	NA	NA	NA	NA	NA	NA	-0.443602	0.000267329	-0.485969	1.23178e-05	-0.482795	6.0406e-08	-0.482795	repressed	0	0	1	DERL2	protein_coding	ensembl_havana	chr17	5471251	5486811	-	6386	33	ENST00000575605:6;ENST00000571476:6;ENST00000574700:4;ENST00000573547:2;ENST00000572834:4;ENST00000571971:7;ENST00000158771:7;ENST00000574952:3;ENST00000570848:7;ENST00000573637:5;ENST00000576551:7;ENST00000575209:3;ENST00000571968:3
ENSG00000072858	NA	NA	NA	NA	NA	NA	NA	-0.431646	0.00228011	-0.387864	0.0256434	-0.375608	0.00523434	-0.387864	-0.33425	0.011109	-0.41333	0.0126311	-0.405428	0.0029578	-0.405428	repressed	0	1	1	SIDT1	protein_coding	ensembl_havana	chr3	113532296	113629578	+	8060	49	ENST00000393830:26;ENST00000465803:2;ENST00000468728:2;ENST00000491730:6;ENST00000498152:2;ENST00000481891:2;ENST00000492863:2;ENST00000488390:4;ENST00000264852:25;ENST00000483946:3;ENST00000463226:15;ENST00000480746:5
ENSG00000072864	-0.3367	0.00769187	-0.316284	0.0212848	-0.309547	0.00615156	-0.316284	NA	NA	NA	NA	NA	NA	NA	-0.467636	0.000635518	-0.507855	6.03822e-05	-0.503048	2.51147e-06	-0.503048	repressed	1	0	1	NDE1	protein_coding	ensembl_havana	chr16	15643267	15726353	+	5525	35	ENST00000576502:4;ENST00000396355:10;ENST00000573203:7;ENST00000572503:2;ENST00000342673:8;ENST00000572967:5;ENST00000570727:5;ENST00000574163:3;ENST00000573694:4;ENST00000574109:5;ENST00000572756:7;ENST00000396354:9;ENST00000577101:6
ENSG00000072954	-0.252129	0.0174833	-0.266945	0.0290965	-0.261761	0.00553987	-0.261761	-0.719081	2.16113e-05	-0.730256	8.60107e-10	-0.719973	3.71919e-15	-0.719973	-0.554048	0.000241136	-0.595496	8.89138e-07	-0.589954	8.88724e-09	-0.589954	repressed	1	1	1	TMEM38A	protein_coding	ensembl_havana	chr19	16661127	16690029	+	3005	11	ENST00000599479:4;ENST00000187762:6;ENST00000595452:3
ENSG00000072958	-0.464918	0.000871515	-0.467454	0.000108099	-0.459253	1.82983e-06	-0.464918	-0.451627	0.000836717	-0.4645	0.000146063	-0.457563	9.25685e-07	-0.457563	NA	NA	NA	NA	NA	NA	NA	repressed	1	1	0	AP1M1	protein_coding	ensembl_havana	chr19	16197578	16245907	+	14371	44	ENST00000589822:5;ENST00000591775:5;ENST00000586957:2;ENST00000590945:4;ENST00000590756:10;ENST00000586461:2;ENST00000589991:4;ENST00000590263:6;ENST00000586543:5;ENST00000589782:4;ENST00000444449:13;ENST00000592703:2;ENST00000429941:11;ENST00000591966:3;ENST00000291439:12
ENSG00000073050	NA	NA	NA	NA	NA	NA	NA	NA	NA	NA	NA	NA	NA	NA	-0.280441	0.0238938	-0.348862	0.020203	-0.344363	0.00581718	-0.344363	repressed	0	0	1	XRCC1	protein_coding	ensembl_havana	chr19	43543040	43580473	-	3459	34	ENST00000598165:9;ENST00000594107:6;ENST00000262887:17;ENST00000594511:2;ENST00000599693:6;ENST00000543982:16;ENST00000598422:5;ENST00000595789:8;ENST00000597811:7
ENSG00000073060	-0.799083	0.00026865	-0.836359	9.88347e-10	-0.81326	4.72193e-11	-0.81326	-0.636808	0.00049398	-0.710057	3.24181e-08	-0.694897	3.50805e-10	-0.694897	-0.896934	6.42926e-06	-0.949624	5.33398e-17	-0.941528	7.2443e-22	-0.941528	repressed	1	1	1	SCARB1	protein_coding	ensembl_havana	chr12	124776856	124882668	-	7741	33	ENST00000261693:13;ENST00000541661:3;ENST00000545305:2;ENST00000415380:12;ENST00000545493:3;ENST00000538291:12;ENST00000339570:12;ENST00000539320:4;ENST00000544327:10;ENST00000546215:13;ENST00000535005:13
ENSG00000073111	-0.929292	3.47732e-05	-0.925293	2.06985e-12	-0.904271	3.29663e-16	-0.925293	-0.96148	9.88007e-06	-0.9532	3.08995e-14	-0.933422	4.12743e-18	-0.9532	-1.85938	3.4725e-08	-1.91094	1.73003e-51	-1.89177	8.64299e-68	-1.89177	repressed	1	1	1	MCM2	protein_coding	ensembl_havana	chr3	127598223	127622436	+	4902	31	ENST00000468414:5;ENST00000477668:14;ENST00000472731:2;ENST00000480910:3;ENST00000265056:16;ENST00000468659:4;ENST00000474964:16;ENST00000473785:2;ENST00000491422:14
ENSG00000073169	NA	NA	NA	NA	NA	NA	NA	-0.581073	0.00466245	NA	NA	-0.44691	0.0218095	-0.513991	NA	NA	NA	NA	NA	NA	NA	repressed	0	1	0	SELO	protein_coding	ensembl_havana	chr22	50200979	50217616	+	2363	13	ENST00000492092:8;ENST00000380903:9;ENST00000611222:10
ENSG00000073282	-0.385253	0.0136488	-0.447542	0.00103483	-0.435311	0.000339127	-0.435311	-0.722185	0.000985936	-0.781489	4.6716e-07	-0.751155	3.06642e-07	-0.751155	-1.69648	5.31429e-06	-1.69414	3.70984e-20	-1.64567	5.77749e-20	-1.69414	repressed	1	1	1	TP63	protein_coding	ensembl_havana	chr3	189631416	189897279	+	7454	32	ENST00000264731:14;ENST00000440651:14;ENST00000460036:8;ENST00000392460:13;ENST00000437221:9;ENST00000354600:12;ENST00000418709:11;ENST00000449992:11;ENST00000320472:12;ENST00000392461:10;ENST00000434928:4;ENST00000456148:12;ENST00000392463:11;ENST00000486398:3
ENSG00000073331	1.14623	1.08714e-05	1.19117	6.57352e-16	1.16188	2.15786e-21	1.16188	0.745561	6.94852e-05	0.791934	2.40454e-07	0.770571	1.77686e-10	0.770571	0.682694	3.18281e-05	0.62118	2.0416e-05	0.614277	1.77869e-07	0.62118	induced	1	1	1	ALPK1	protein_coding	ensembl_havana	chr4	112285509	112442620	+	12325	53	ENST00000514594:2;ENST00000505127:15;ENST00000426472:4;ENST00000515330:7;ENST00000509688:4;ENST00000504176:15;ENST00000505912:3;ENST00000509209:2;ENST00000505176:4;ENST00000502366:3;ENST00000515106:5;ENST00000509722:15;ENST00000508589:4;ENST00000512847:2;ENST00000177648:16;ENST00000504488:2;ENST00000504745:12;ENST00000458497:16
ENSG00000073417	0.31546	0.00308876	0.313458	0.0082525	0.31279	0.000306631	0.313458	0.257324	0.0173277	0.259659	0.0402313	0.253901	0.00652411	0.257324	NA	NA	NA	NA	NA	NA	NA	induced	1	1	0	PDE8A	protein_coding	ensembl_havana	chr15	84980440	85139145	+	7886	45	ENST00000394553:22;ENST00000557957:22;ENST00000557819:8;ENST00000478717:21;ENST00000561024:5;ENST00000485596:23;ENST00000558543:6;ENST00000561105:2;ENST00000560789:19;ENST00000339708:21;ENST00000310298:23;ENST00000560333:2;ENST00000559086:5;ENST00000561374:2;ENST00000559742:20;ENST00000557954:5
ENSG00000073464	NA	NA	NA	NA	NA	NA	NA	NA	NA	NA	NA	NA	NA	NA	-1.15456	0.00146966	-1.26863	2.44114e-06	-1.2009	1.61036e-06	-1.2009	repressed	0	0	1	CLCN4	protein_coding	ensembl_havana	chrX	10156945	10237660	+	6789	20	ENST00000380829:13;ENST00000454850:5;ENST00000380833:13;ENST00000421085:11
ENSG00000073536	-1.21926	2.32114e-05	-1.17833	1.70363e-14	-1.14155	2.07506e-18	-1.17833	-0.996469	5.02724e-06	-0.950709	1.54808e-12	-0.935101	1.26411e-19	-0.950709	-1.52497	2.80365e-08	-1.58185	2.02097e-34	-1.56643	2.57677e-54	-1.56643	repressed	1	1	1	NLE1	protein_coding	ensembl_havana	chr17	35128753	35142315	-	5463	28	ENST00000588019:8;ENST00000589367:8;ENST00000588642:6;ENST00000593176:5;ENST00000586869:12;ENST00000360831:12;ENST00000442241:13
ENSG00000073578	NA	NA	NA	NA	NA	NA	NA	NA	NA	NA	NA	NA	NA	NA	0.333352	0.00346558	0.29645	0.0135198	0.293591	0.00264828	0.29645	induced	0	0	1	SDHA	protein_coding	ensembl_havana	chr5	218241	256700	+	8383	52	ENST00000502379:3;ENST00000507266:2;ENST00000504824:9;ENST00000515752:8;ENST00000514027:10;ENST00000509420:3;ENST00000515815:4;ENST00000264932:15;ENST00000507522:4;ENST00000504309:13;ENST00000511810:6;ENST00000505555:13;ENST00000510361:14;ENST00000514233:4;ENST00000509632:5;ENST00000512962:3;ENST00000503674:5;ENST00000509082:3;ENST00000617470:13;ENST00000509564:3
ENSG00000073584	NA	NA	NA	NA	NA	NA	NA	0.254609	0.00297247	NA	NA	0.187278	0.00407677	0.220944	NA	NA	NA	NA	NA	NA	NA	induced	0	1	0	SMARCE1	protein_coding	ensembl_havana	chr17	40624962	40648508	-	11022	41	ENST00000493660:6;ENST00000469334:10;ENST00000348513:11;ENST00000447024:4;ENST00000431889:9;ENST00000580654:6;ENST00000582955:7;ENST00000577721:5;ENST00000583294:2;ENST00000578044:9;ENST00000377808:11;ENST00000580419:10;ENST00000578112:10;ENST00000481231:8;ENST00000578995:3;ENST00000264640:5;ENST00000400122:10;ENST00000478349:11;ENST00000474246:4
ENSG00000073605	0.794915	0.00017742	0.86192	2.57953e-06	0.827512	1.01493e-07	0.827512	1.40854	2.18771e-06	1.45138	4.55965e-18	1.39988	1.47615e-24	1.40854	1.54924	5.29579e-06	1.50309	3.94853e-16	1.46768	1.97723e-18	1.50309	induced	1	1	1	GSDMB	protein_coding	ensembl_havana	chr17	39904595	39919854	-	5905	30	ENST00000418519:11;ENST00000468820:4;ENST00000522564:7;ENST00000479136:4;ENST00000394179:9;ENST00000523371:8;ENST00000309481:10;ENST00000519429:2;ENST00000486560:2;ENST00000464556:3;ENST00000524039:7;ENST00000477054:8;ENST00000520542:10;ENST00000360317:10;ENST00000394175:8
ENSG00000073614	0.442682	0.000346683	0.407199	0.000270596	0.404669	1.32251e-06	0.407199	0.410666	0.00618984	0.362716	0.00712244	0.353097	0.00252826	0.362716	0.754829	4.08457e-06	0.713013	9.53247e-11	0.707775	5.73665e-15	0.713013	induced	1	1	1	KDM5A	protein_coding	ensembl_havana	chr12	280129	389454	-	12106	54	ENST00000543507:4;ENST00000540168:2;ENST00000541335:2;ENST00000544777:2;ENST00000535269:2;ENST00000540156:2;ENST00000382815:30;ENST00000535014:3;ENST00000536014:4;ENST00000399788:28;ENST00000544760:13;ENST00000540838:3
ENSG00000073849	-0.82891	6.23401e-05	-0.959287	5.1718e-15	-0.939249	1.73788e-18	-0.939249	-0.620659	0.000152044	-0.787363	2.18077e-10	-0.772735	3.80038e-14	-0.772735	NA	NA	NA	NA	NA	NA	NA	repressed	1	1	0	ST6GAL1	protein_coding	ensembl_havana	chr3	186930485	187078553	+	9151	55	ENST00000440338:4;ENST00000417392:4;ENST00000416235:3;ENST00000485105:2;ENST00000427315:4;ENST00000448408:4;ENST00000430309:4;ENST00000458216:5;ENST00000442023:5;ENST00000464827:2;ENST00000457772:7;ENST00000423451:3;ENST00000169298:8;ENST00000455441:4;ENST00000438590:3;ENST00000470633:3;ENST00000448044:7;ENST00000468614:2;ENST00000487031:3;ENST00000446170:4;ENST00000463542:3;ENST00000448449:6
ENSG00000073905	-0.806681	0.000155703	-0.761377	5.13725e-07	-0.739001	5.41709e-09	-0.761377	-0.778898	3.23169e-05	-0.732652	2.33552e-07	-0.720298	5.2265e-11	-0.732652	-0.754923	1.92637e-05	-0.805242	5.45766e-09	-0.798046	6.64012e-13	-0.798046	repressed	1	1	1	VDAC1P1	processed_pseudogene	havana	chrX	80929500	80930347	+	848	1	ENST00000439229:1
ENSG00000073910	-0.260116	0.00651091	-0.289361	0.0102474	-0.28421	0.000524812	-0.28421	NA	NA	NA	NA	NA	NA	NA	-0.336293	0.000450659	-0.387612	0.000166181	-0.386006	3.67778e-07	-0.386006	repressed	1	0	1	FRY	protein_coding	ensembl_havana	chr13	32031300	32299122	+	18452	78	ENST00000542859:61;ENST00000477712:7;ENST00000463566:2;ENST00000380250:62;ENST00000602645:5;ENST00000436046:4;ENST00000380217:4;ENST00000418076:2
ENSG00000073921	0.697261	2.32953e-05	0.577599	8.44615e-09	0.573609	1.09535e-15	0.577599	0.366849	0.000171597	0.2449	0.023726	0.241665	8.30357e-06	0.2449	0.683128	4.67483e-07	0.622468	3.32966e-11	0.620444	2.84848e-26	0.622468	induced	1	1	1	PICALM	protein_coding	ensembl_havana	chr11	85957684	86069882	-	5833	66	ENST00000532317:20;ENST00000531771:5;ENST00000526961:10;ENST00000526548:3;ENST00000528411:6;ENST00000393346:20;ENST00000526033:20;ENST00000356360:19;ENST00000525162:6;ENST00000630913:19;ENST00000534412:8;ENST00000529016:8;ENST00000528398:19;ENST00000534375:3;ENST00000526907:3;ENST00000532041:5;ENST00000530692:10;ENST00000531930:7;ENST00000533350:2;ENST00000528256:6;ENST00000531558:4;ENST000005297…
ENSG00000073969	0.46458	7.99301e-05	0.42158	7.59003e-05	0.419173	1.89663e-08	0.42158	0.403656	0.000564136	0.34087	0.00325359	0.334495	9.77199e-05	0.34087	0.426307	0.00024003	0.375795	0.000532328	0.373868	1.32375e-05	0.375795	induced	1	1	1	NSF	protein_coding	ensembl_havana	chr17	46590669	46757464	+	5005	36	ENST00000576040:3;ENST00000398238:21;ENST00000571864:6;ENST00000575068:20;ENST00000571172:6;ENST00000576346:6;ENST00000486366:4;ENST00000465370:7
ENSG00000074054	0.670435	3.75106e-05	0.632997	9.15412e-09	0.625981	3.98825e-13	0.632997	0.646951	2.30347e-05	0.590043	1.24116e-07	0.581887	3.32735e-13	0.590043	0.786411	5.40826e-06	0.745484	3.98992e-11	0.739608	8.59383e-15	0.745484	induced	1	1	1	CLASP1	protein_coding	ensembl_havana	chr2	121337776	121649587	-	11052	67	ENST00000485112:5;ENST00000463621:4;ENST00000409078:39;ENST00000541377:39;ENST00000480007:5;ENST00000449975:5;ENST00000418989:6;ENST00000430234:6;ENST00000474065:5;ENST00000397587:40;ENST00000452274:33;ENST00000472776:5;ENST00000263710:40;ENST00000455322:39;ENST00000491646:2
ENSG00000074071	-0.963637	0.000140509	-0.933527	1.46877e-09	-0.901166	9.08171e-11	-0.933527	-1.00582	7.2433e-06	-0.971551	5.26736e-13	-0.95142	7.15858e-18	-0.971551	-1.00613	3.36823e-06	-1.05492	4.44577e-15	-1.04249	1.27689e-19	-1.04249	repressed	1	1	1	MRPS34	protein_coding	ensembl_havana	chr16	1771890	1773155	-	1097	15	ENST00000613089:9;ENST00000569585:2;ENST00000397375:3;ENST00000177742:3
ENSG00000074266	-0.301215	0.0343424	NA	NA	-0.274344	0.0373677	-0.287779	NA	NA	NA	NA	NA	NA	NA	-0.389981	0.0102568	-0.433915	0.00437904	-0.428461	0.00126289	-0.428461	repressed	1	0	1	EED	protein_coding	ensembl_havana	chr11	86244544	86278813	+	7016	32	ENST00000525244:10;ENST00000528250:2;ENST00000528180:10;ENST00000534564:5;ENST00000327320:11;ENST00000524673:5;ENST00000534595:3;ENST00000263360:12;ENST00000351625:13;ENST00000533228:3;ENST00000527888:3
ENSG00000074319	0.59192	0.000122075	0.56263	4.70359e-07	0.556045	2.00266e-10	0.56263	0.597395	2.45418e-05	0.54344	5.78755e-07	0.535462	1.93673e-13	0.54344	0.984847	4.7999e-08	0.943183	3.28464e-22	0.938985	1.30635e-50	0.943183	induced	1	1	1	TSG101	protein_coding	ensembl_havana	chr11	18468336	18527232	-	3839	35	ENST00000544804:4;ENST00000545247:6;ENST00000543087:5;ENST00000584526:4;ENST00000536719:10;ENST00000580814:3;ENST00000438874:6;ENST00000251968:10;ENST00000540555:2;ENST00000542488:4;ENST00000543054:5;ENST00000535077:7
ENSG00000074356	0.472185	0.000290803	0.462133	5.07507e-05	0.456998	2.08322e-07	0.462133	0.475047	0.000168454	0.452515	6.79983e-05	0.445075	6.96454e-08	0.452515	0.60971	1.22233e-05	0.568196	3.48111e-07	0.56457	6.10375e-11	0.568196	induced	1	1	1	NCBP3	protein_coding	ensembl_havana	chr17	3802165	3846251	-	14718	26	ENST00000574911:8;ENST00000577169:5;ENST00000572988:2;ENST00000574379:3;ENST00000389005:13;ENST00000575815:10;ENST00000576523:2
ENSG00000074370	NA	NA	NA	NA	NA	NA	NA	-0.70884	0.000131912	-0.753032	4.2353e-09	-0.736805	4.22864e-11	-0.736805	-0.428969	0.00520285	-0.47958	0.000192849	-0.47433	6.68994e-05	-0.47433	repressed	0	1	1	ATP2A3	protein_coding	ensembl_havana	chr17	3923870	3964464	-	6893	48	ENST00000397043:21;ENST00000570773:4;ENST00000574202:3;ENST00000309890:22;ENST00000352011:22;ENST00000572694:5;ENST00000576957:4;ENST00000359983:23;ENST00000572176:2;ENST00000572116:5;ENST00000397035:23;ENST00000571245:3;ENST00000397041:21;ENST00000570845:6;ENST00000574999:2
ENSG00000074416	-1.3349	4.10719e-05	-1.3068	9.45708e-16	-1.25502	2.88824e-17	-1.3068	-1.71201	1.28991e-06	-1.68229	9.60067e-31	-1.63048	1.69686e-37	-1.68229	-4.4831	3.36232e-08	-4.61347	6.38252e-112	-4.45176	2.31757e-113	-4.4831	repressed	1	1	1	MGLL	protein_coding	ensembl_havana	chr3	127689062	127823250	-	10102	29	ENST00000453507:7;ENST00000487473:4;ENST00000496306:5;ENST00000398101:6;ENST00000494830:3;ENST00000476682:3;ENST00000465597:5;ENST00000434178:8;ENST00000476654:3;ENST00000493611:4;ENST00000479967:6;ENST00000484451:4;ENST00000398104:8;ENST00000265052:8
ENSG00000074582	-0.913748	5.82465e-05	-0.884665	2.4121e-10	-0.861678	7.32465e-13	-0.884665	-0.732309	2.69389e-05	-0.711913	1.19191e-08	-0.699954	1.1499e-12	-0.711913	-0.939141	6.98085e-07	-0.981836	4.63612e-18	-0.973757	9.78784e-26	-0.973757	repressed	1	1	1	BCS1L	protein_coding	ensembl_havana	chr2	218658764	218663443	+	3379	45	ENST00000490188:2;ENST00000471576:4;ENST00000456050:4;ENST00000359273:8;ENST00000426649:5;ENST00000392110:9;ENST00000460579:4;ENST00000465706:4;ENST00000428880:3;ENST00000431802:8;ENST00000392109:9;ENST00000493376:2;ENST00000439945:9;ENST00000392111:9;ENST00000412366:8;ENST00000436603:4;ENST00000430322:4;ENST00000477422:5;ENST00000423377:4;ENST00000443791:5
ENSG00000074603	0.321135	0.00496473	0.286854	0.0163867	0.28333	0.00439674	0.286854	NA	NA	NA	NA	NA	NA	NA	0.336172	0.00175909	0.276729	0.0135755	0.275118	0.0027507	0.276729	induced	1	0	1	DPP8	protein_coding	ensembl_havana	chr15	65442463	65517704	-	10211	51	ENST00000559526:4;ENST00000559233:20;ENST00000558363:3;ENST00000358939:18;ENST00000558529:4;ENST00000560597:3;ENST00000558786:7;ENST00000560048:4;ENST00000560665:2;ENST00000395652:21;ENST00000300141:20;ENST00000341861:20;ENST00000560194:3;ENST00000558559:9;ENST00000560436:4;ENST00000321147:20
ENSG00000074657	-0.589276	0.000172093	-0.585624	3.08607e-06	-0.57471	7.09494e-09	-0.585624	-0.631786	0.000116802	-0.623775	5.84729e-07	-0.611963	2.41827e-09	-0.623775	-1.92016	2.11474e-08	-1.97372	2.30051e-56	-1.95412	3.10202e-76	-1.95412	repressed	1	1	1	ZNF532	protein_coding	ensembl_havana	chr18	58862600	58986480	+	11951	61	ENST00000586158:3;ENST00000592452:3;ENST00000588956:4;ENST00000588601:3;ENST00000589131:4;ENST00000585662:5;ENST00000586723:2;ENST00000590157:3;ENST00000586085:4;ENST00000591808:10;ENST00000586997:3;ENST00000589403:2;ENST00000590285:4;ENST00000591049:2;ENST00000590442:2;ENST00000588456:3;ENST00000589481:4;ENST00000592249:5;ENST00000587755:3;ENST00000336078:11;ENST00000590287:3;ENST00000591083:10;…
ENSG00000074695	NA	NA	NA	NA	NA	NA	NA	NA	NA	NA	NA	NA	NA	NA	-0.425563	2.81005e-05	-0.467534	4.38867e-06	-0.465837	2.88826e-11	-0.465837	repressed	0	0	1	LMAN1	protein_coding	ensembl_havana	chr18	59327823	59359962	-	6767	21	ENST00000587918:2;ENST00000251047:13;ENST00000587561:5;ENST00000587940:4;ENST00000592562:2
ENSG00000074696	NA	NA	NA	NA	NA	NA	NA	NA	NA	NA	NA	NA	NA	NA	-0.474739	0.000131893	-0.527029	1.12834e-06	-0.523536	1.61339e-09	-0.523536	repressed	0	0	1	HACD3	protein_coding	ensembl_havana	chr15	65530418	65578352	+	7097	33	ENST00000568793:11;ENST00000566239:2;ENST00000569894:11;ENST00000261875:11;ENST00000442729:10;ENST00000561763:2;ENST00000566074:11;ENST00000562901:13;ENST00000565299:12;ENST00000624437:1;ENST00000566511:11;ENST00000562832:8
ENSG00000074755	NA	NA	NA	NA	NA	NA	NA	NA	NA	NA	NA	NA	NA	NA	0.750899	2.96446e-06	0.704217	9.03122e-11	0.700418	2.79409e-16	0.704217	induced	0	0	1	ZZEF1	protein_coding	ensembl_havana	chr17	4004445	4143020	-	15878	77	ENST00000571436:15;ENST00000570365:5;ENST00000572426:15;ENST00000572831:4;ENST00000573606:3;ENST00000573536:5;ENST00000572699:5;ENST00000573183:15;ENST00000381638:55;ENST00000574474:21;ENST00000575428:3
ENSG00000074800	-0.738051	3.64459e-05	-0.79505	7.73763e-12	-0.781069	6.75539e-16	-0.781069	-0.856264	6.80961e-06	-0.834666	3.31607e-15	-0.826024	1.60958e-26	-0.834666	-0.933847	1.56654e-06	-0.768534	8.12897e-13	-0.763385	1.40458e-18	-0.768534	repressed	1	1	1	ENO1	protein_coding	ensembl_havana	chr1	8861002	8879249	-	3958	22	ENST00000497492:7;ENST00000489867:2;ENST00000492343:3;ENST00000486051:4;ENST00000234590:12;ENST00000464920:9
ENSG00000074842	-0.796634	0.000234045	-0.770041	4.56765e-07	-0.74543	2.06137e-08	-0.770041	-0.487655	0.00158483	-0.469233	0.00136214	-0.457954	0.000125922	-0.469233	-0.717338	0.000142811	-0.7707	1.15658e-07	-0.760487	2.14452e-09	-0.760487	repressed	1	1	1	MYDGF	protein_coding	ensembl_havana	chr19	4641374	4670370	-	1678	12	ENST00000262947:6;ENST00000599761:4;ENST00000599630:5;ENST00000596031:3
ENSG00000074855	NA	NA	NA	NA	NA	NA	NA	NA	NA	NA	NA	NA	NA	NA	0.597358	0.00818278	0.523738	0.0372536	0.503833	0.0241044	0.523738	induced	0	0	1	ANO8	protein_coding	ensembl_havana	chr19	17323223	17334829	-	4979	23	ENST00000600711:2;ENST00000159087:18;ENST00000597643:18;ENST00000630631:13
ENSG00000074935	NA	NA	NA	NA	NA	NA	NA	0.438059	0.00628048	0.504509	0.00530269	0.483381	0.000867563	0.483381	0.650775	0.000148726	0.587016	0.000405376	0.576514	2.75121e-05	0.587016	induced	0	1	1	TUBE1	protein_coding	ensembl_havana	chr6	112070777	112087529	-	6973	32	ENST00000603621:4;ENST00000441191:6;ENST00000604814:10;ENST00000368657:6;ENST00000604743:8;ENST00000603722:2;ENST00000604967:7;ENST00000603651:2;ENST00000604689:1;ENST00000605457:12;ENST00000368662:12
ENSG00000075131	-0.363732	0.0030249	-0.337667	0.014904	-0.328498	0.00259185	-0.337667	-0.478556	0.0229349	-0.384178	0.0384697	-0.367827	0.0257647	-0.384178	-1.32132	5.84383e-08	-1.38821	3.68832e-25	-1.37564	7.56593e-38	-1.37564	repressed	1	1	1	TIPIN	protein_coding	ensembl_havana	chr15	66336206	66386746	-	2755	18	ENST00000561773:2;ENST00000568216:5;ENST00000570251:5;ENST00000261881:8;ENST00000562124:8;ENST00000566524:7
ENSG00000075142	NA	NA	NA	NA	NA	NA	NA	-0.383416	0.0113995	-0.43456	0.00189011	-0.423863	0.000755893	-0.423863	-0.837068	8.91721e-06	-0.877659	9.98379e-14	-0.869747	2.04835e-17	-0.869747	repressed	0	1	1	SRI	protein_coding	ensembl_havana	chr7	88205118	88226993	-	4237	28	ENST00000394641:8;ENST00000265729:8;ENST00000431660:7;ENST00000488015:4;ENST00000457606:8;ENST00000419179:8;ENST00000486860:6;ENST00000490437:7;ENST00000472930:4;ENST00000489079:4
ENSG00000075151	NA	NA	NA	NA	NA	NA	NA	NA	NA	NA	NA	NA	NA	NA	0.461579	1.32782e-05	0.378816	5.78556e-05	0.377935	8.0101e-11	0.378816	induced	0	0	1	EIF4G3	protein_coding	ensembl_havana	chr1	20806292	21176888	-	9596	67	ENST00000602326:35;ENST00000374935:33;ENST00000634879:34;ENST00000400422:35;ENST00000476088:4;ENST00000463775:4;ENST00000485722:2;ENST00000356916:15;ENST00000634778:2;ENST00000264211:31;ENST00000438975:10;ENST00000411888:9;ENST00000374933:5;ENST00000435383:5
ENSG00000075188	-0.455187	0.00225255	-0.456864	0.000465332	-0.445889	6.3778e-05	-0.455187	-0.402518	0.00187381	-0.397192	0.0016745	-0.392316	0.00011682	-0.397192	-0.954516	4.90405e-07	-0.992468	7.95007e-19	-0.986067	4.63287e-28	-0.986067	repressed	1	1	1	NUP37	protein_coding	ensembl_havana	chr12	102073103	102120124	-	3492	27	ENST00000552283:10;ENST00000543021:7;ENST00000548994:4;ENST00000546385:3;ENST00000551200:7;ENST00000251074:9;ENST00000551744:8;ENST00000547269:6;ENST00000550459:2
ENSG00000075218	-0.503268	0.0489565	-0.486028	0.0211257	-0.455332	0.0205159	-0.486028	-0.80323	0.00370249	-0.757956	0.000165753	-0.712261	0.000108552	-0.757956	-1.50235	3.94346e-05	-1.58333	9.43639e-16	-1.53596	1.52433e-16	-1.53596	repressed	1	1	1	GTSE1	protein_coding	ensembl_havana	chr22	46296741	46330810	+	4242	17	ENST00000454366:12;ENST00000491863:2;ENST00000479645:4;ENST00000466510:3
ENSG00000075239	-0.311926	0.0102433	-0.28824	0.0332073	-0.281301	0.0113618	-0.28824	NA	NA	NA	NA	NA	NA	NA	-0.301549	0.00343085	-0.337506	0.00497164	-0.335525	0.000399245	-0.335525	repressed	1	0	1	ACAT1	protein_coding	ensembl_havana	chr11	108121516	108147776	+	5584	35	ENST00000527942:5;ENST00000531813:8;ENST00000299355:6;ENST00000533610:4;ENST00000528370:4;ENST00000265838:12;ENST00000532792:5;ENST00000531853:6;ENST00000534773:2;ENST00000526119:3;ENST00000524833:4;ENST00000533597:2
ENSG00000075292	0.735545	1.87076e-05	0.685448	4.75991e-10	0.678483	7.27686e-16	0.685448	0.403744	0.000934561	0.334863	0.0053771	0.328464	0.000459663	0.334863	0.586216	9.47054e-05	0.550556	2.56843e-06	0.546064	6.51893e-08	0.550556	induced	1	1	1	ZNF638	protein_coding	ensembl_havana	chr2	71276561	71435069	+	12474	83	ENST00000410075:13;ENST00000487638:18;ENST00000461991:6;ENST00000483421:7;ENST00000466330:6;ENST00000486494:2;ENST00000494241:7;ENST00000464375:5;ENST00000437658:2;ENST00000472758:5;ENST00000454122:2;ENST00000264447:28;ENST00000492262:2;ENST00000488126:3;ENST00000491843:5;ENST00000493576:4;ENST00000409407:9;ENST00000475743:5;ENST00000601581:4;ENST00000466975:4;ENST00000494621:5;ENST00000409544:28…
ENSG00000075303	0.838064	0.000134233	0.845767	4.08593e-09	0.822211	4.88349e-10	0.838064	0.576184	0.00301346	0.610161	0.000145395	0.584839	8.21653e-05	0.584839	0.484438	0.00208774	0.439895	0.00204788	0.434209	0.000674188	0.439895	induced	1	1	1	SLC25A40	protein_coding	ensembl_havana	chr7	87833568	87876357	-	5081	29	ENST00000341119:12;ENST00000470328:2;ENST00000491499:4;ENST00000496348:3;ENST00000444363:6;ENST00000483810:2;ENST00000429674:10;ENST00000446236:5
ENSG00000075336	-0.498502	0.00989909	-0.491159	0.0023143	-0.47254	0.00139325	-0.491159	NA	NA	NA	NA	NA	NA	NA	-1.09169	7.42527e-07	-1.14259	3.13869e-21	-1.13146	8.22232e-27	-1.13146	repressed	1	0	1	TIMM21	protein_coding	ensembl_havana	chr18	74148511	74160530	+	5208	17	ENST00000579071:4;ENST00000581467:3;ENST00000580087:4;ENST00000584925:4;ENST00000169551:6;ENST00000577952:3
ENSG00000075399	NA	NA	NA	NA	NA	NA	NA	NA	NA	NA	NA	NA	NA	NA	3.32563	5.35659e-05	2.57038	3.2239e-10	2.21523	4.98175e-09	2.57038	induced	0	0	1	VPS9D1	protein_coding	ensembl_havana	chr16	89707134	89720986	-	3428	33	ENST00000568691:6;ENST00000389386:15;ENST00000567379:5;ENST00000565023:6;ENST00000565452:3;ENST00000614968:17;ENST00000561976:14;ENST00000563798:6
ENSG00000075407	NA	NA	NA	NA	NA	NA	NA	NA	NA	NA	NA	NA	NA	NA	-1.11518	1.35566e-06	-1.15527	3.14668e-19	-1.14274	7.29926e-24	-1.14274	repressed	0	0	1	ZNF37A	protein_coding	ensembl_havana	chr10	38094336	38125544	+	9626	15	ENST00000498773:3;ENST00000361085:7;ENST00000477790:3;ENST00000351773:8;ENST00000479469:7
ENSG00000075413	0.256455	0.00443037	0.21705	0.0482781	0.215323	0.0028761	0.21705	0.261058	0.0042547	NA	NA	0.185179	0.0121489	0.223119	0.551521	3.06447e-06	0.507215	3.05018e-07	0.5055	7.295e-15	0.507215	induced	1	1	1	MARK3	protein_coding	ensembl_havana	chr14	103385392	103503831	+	8891	67	ENST00000561225:5;ENST00000560731:6;ENST00000554627:11;ENST00000303622:16;ENST00000561071:6;ENST00000216288:16;ENST00000556463:2;ENST00000558787:4;ENST00000416682:17;ENST00000558953:5;ENST00000558698:7;ENST00000560603:4;ENST00000559268:8;ENST00000559328:3;ENST00000561314:3;ENST00000429436:18;ENST00000440884:16;ENST00000558611:2;ENST00000556744:6;ENST00000555235:2;ENST00000559274:4;ENST00000558223…
ENSG00000075415	-0.16467	0.011125	-0.231197	0.0183204	-0.228934	4.90595e-07	-0.228934	-0.133027	0.0249351	-0.237385	0.0166403	-0.238026	5.7641e-08	-0.237385	NA	NA	NA	NA	NA	NA	NA	repressed	1	1	0	SLC25A3	protein_coding	ensembl_havana	chr12	98593591	98606379	+	8896	39	ENST00000551123:8;ENST00000548847:6;ENST00000548046:4;ENST00000547908:2;ENST00000228318:8;ENST00000548480:3;ENST00000547444:2;ENST00000552981:8;ENST00000546766:7;ENST00000188376:7;ENST00000551265:2;ENST00000401722:8;ENST00000550695:3;ENST00000549338:8;ENST00000551917:8;ENST00000547869:2;ENST00000547534:4
ENSG00000075420	NA	NA	NA	NA	NA	NA	NA	0.353907	0.0251511	0.396245	0.0169823	0.38315	0.00599353	0.38315	NA	NA	NA	NA	NA	NA	NA	induced	0	1	0	FNDC3B	protein_coding	ensembl_havana	chr3	172039628	172401665	+	13270	48	ENST00000494000:3;ENST00000423424:4;ENST00000476794:3;ENST00000336824:26;ENST00000478016:3;ENST00000415807:26;ENST00000443501:5;ENST00000416957:26;ENST00000469491:16;ENST00000421757:4;ENST00000483344:2;ENST00000490832:3
ENSG00000075539	0.930407	5.11576e-06	0.908114	1.73846e-16	0.900084	1.74936e-30	0.908114	0.628061	8.13077e-06	0.608857	1.28845e-08	0.602795	5.72318e-18	0.608857	1.06362	8.28737e-08	1.02733	1.22876e-22	1.0215	1.22188e-37	1.02733	induced	1	1	1	FRYL	protein_coding	ensembl_havana	chr4	48497361	48780322	-	18152	99	ENST00000507873:30;ENST00000509886:3;ENST00000505437:3;ENST00000503238:61;ENST00000512810:9;ENST00000358350:64;ENST00000511343:2;ENST00000514617:27;ENST00000513401:14;ENST00000502520:3;ENST00000302806:5;ENST00000505759:4;ENST00000514783:3;ENST00000506685:12;ENST00000512297:4;ENST00000502925:5;ENST00000515684:5;ENST00000503339:4;ENST00000507711:38
ENSG00000075568	NA	NA	NA	NA	NA	NA	NA	NA	NA	NA	NA	NA	NA	NA	0.466927	1.53805e-05	0.372494	9.04077e-05	0.371235	9.32678e-10	0.372494	induced	0	0	1	TMEM131	protein_coding	ensembl_havana	chr2	97756333	97995891	-	12985	55	ENST00000418629:13;ENST00000409721:3;ENST00000485245:2;ENST00000186436:41;ENST00000438715:5;ENST00000469447:2;ENST00000489507:4;ENST00000465767:3;ENST00000480724:3
ENSG00000075624	-0.994112	3.06751e-06	-0.725897	5.09405e-13	-0.718893	1.42395e-26	-0.725897	-0.94497	5.48384e-07	-0.589502	1.72631e-09	-0.587337	2.16208e-26	-0.589502	-0.697066	3.71342e-05	-0.285772	0.0137929	-0.283588	0.00345355	-0.285772	repressed	1	1	1	ACTB	protein_coding	ensembl_havana	chr7	5527151	5563784	-	3256	34	ENST00000462494:5;ENST00000331789:6;ENST00000473257:3;ENST00000480301:2;ENST00000443528:3;ENST00000484841:5;ENST00000493945:4;ENST00000414620:4;ENST00000425660:7;ENST00000464611:3;ENST00000477812:3;ENST00000417101:3;ENST00000432588:4
ENSG00000075651	1.58332	0.0187125	1.53001	0.00336527	1.0374	0.00607352	1.53001	NA	NA	NA	NA	NA	NA	NA	NA	NA	NA	NA	NA	NA	NA	induced	1	0	0	PLD1	protein_coding	ensembl_havana	chr3	171600405	171810950	-	12859	62	ENST00000481505:4;ENST00000356327:26;ENST00000446289:8;ENST00000497307:5;ENST00000440204:6;ENST00000627725:2;ENST00000498278:9;ENST00000489995:2;ENST00000467432:3;ENST00000418087:4;ENST00000331659:2;ENST00000463281:3;ENST00000460926:2;ENST00000475273:8;ENST00000351298:27;ENST00000471075:6;ENST00000465816:7
ENSG00000075702	-0.65657	0.00183722	-0.592511	0.00449922	-0.564355	0.00108081	-0.592511	-0.903187	9.8903e-05	-0.823562	2.82577e-05	-0.788555	6.30247e-07	-0.823562	-1.46609	1.07017e-06	-1.55829	2.86639e-15	-1.51894	2.00605e-18	-1.51894	repressed	1	1	1	WDR62	protein_coding	ensembl_havana	chr19	36054881	36105106	+	9775	46	ENST00000270301:32;ENST00000608676:3;ENST00000589953:3;ENST00000378860:10;ENST00000587391:30;ENST00000401500:32;ENST00000427823:9
ENSG00000075711	0.460036	0.000818255	0.454603	0.000136151	0.44807	4.91748e-06	0.454603	0.514472	7.6633e-05	0.492584	1.03008e-05	0.484037	1.08926e-08	0.492584	0.339105	0.00317278	0.300366	0.0136606	0.297937	0.00296789	0.300366	induced	1	1	1	DLG1	protein_coding	ensembl_havana	chr3	197042560	197299300	-	11001	75	ENST00000448528:26;ENST00000443183:22;ENST00000357674:25;ENST00000419354:26;ENST00000493937:2;ENST00000452595:21;ENST00000450955:24;ENST00000436682:5;ENST00000392382:25;ENST00000419227:15;ENST00000419553:5;ENST00000469371:8;ENST00000486877:4;ENST00000453607:4;ENST00000485409:4;ENST00000475394:6;ENST00000447466:8;ENST00000469073:2;ENST00000392380:7;ENST00000422288:23;ENST00000412364:3;ENST00000392…
ENSG00000075785	NA	NA	NA	NA	NA	NA	NA	NA	NA	NA	NA	NA	NA	NA	0.276206	0.00176919	NA	NA	0.156796	0.0413556	0.216501	induced	0	0	1	RAB7A	protein_coding	ensembl_havana	chr3	128726122	128814796	+	2717	21	ENST00000483906:4;ENST00000485280:3;ENST00000490093:4;ENST00000265062:6;ENST00000464496:4;ENST00000493186:4;ENST00000491681:3;ENST00000482525:6
ENSG00000075790	0.898048	7.65751e-05	0.912143	1.05253e-10	0.888042	4.0172e-12	0.898048	0.908108	4.49144e-05	0.934856	2.87328e-11	0.905397	6.92655e-13	0.908108	1.28984	6.96891e-07	1.24318	2.75279e-21	1.22869	3.65937e-26	1.24318	induced	1	1	1	BCAP29	protein_coding	ensembl_havana	chr7	107579977	107629170	+	8409	41	ENST00000479917:6;ENST00000379119:8;ENST00000421217:5;ENST00000494086:8;ENST00000457837:7;ENST00000473124:2;ENST00000445771:9;ENST00000466094:4;ENST00000465919:7;ENST00000490060:2;ENST00000379117:8;ENST00000491150:6;ENST00000482371:7;ENST00000442065:8;ENST00000436699:5;ENST00000486326:4;ENST00000005259:8
ENSG00000075826	0.906813	0.000631924	0.968148	8.95116e-06	0.906844	2.91307e-06	0.906844	1.35678	5.88561e-05	1.39949	8.58579e-11	1.29893	1.10643e-11	1.35678	2.16982	7.563e-08	2.09608	2.36913e-34	2.05395	5.11795e-41	2.09608	induced	1	1	1	SEC31B	protein_coding	ensembl_havana	chr10	100486642	100519864	-	7938	56	ENST00000469546:21;ENST00000482456:25;ENST00000494350:4;ENST00000479697:26;ENST00000498298:2;ENST00000484848:14;ENST00000485800:4;ENST00000490567:4;ENST00000469824:3;ENST00000492667:3;ENST00000462434:25;ENST00000480905:7;ENST00000370345:26
ENSG00000075856	-0.40055	0.000660309	-0.402541	0.000418088	-0.395694	2.20525e-06	-0.40055	-0.230557	0.0118278	-0.242683	0.0375766	-0.241088	0.00197966	-0.241088	-0.226044	0.00948881	-0.259292	0.0185834	-0.258675	0.00108773	-0.258675	repressed	1	1	1	SART3	protein_coding	ensembl_havana	chr12	108522580	108561400	-	7271	48	ENST00000551416:2;ENST00000546815:16;ENST00000548119:2;ENST00000619503:3;ENST00000228284:19;ENST00000550619:4;ENST00000550322:6;ENST00000548077:6;ENST00000546728:19;ENST00000546808:3;ENST00000547528:16;ENST00000431469:18;ENST00000552221:4;ENST00000546611:1;ENST00000548582:3;ENST00000547397:3
ENSG00000075884	0.549685	0.00371413	0.542571	0.000341326	0.52634	0.000179048	0.542571	NA	NA	NA	NA	NA	NA	NA	-0.898922	0.000248765	-0.949212	4.57777e-09	-0.930426	1.07979e-09	-0.930426	inconsistent	0	0	0	ARHGAP15	protein_coding	ensembl_havana	chr2	143091362	143768352	+	7743	38	ENST00000419455:3;ENST00000460776:6;ENST00000548242:6;ENST00000549436:4;ENST00000469117:4;ENST00000552641:8;ENST00000473426:3;ENST00000295095:14;ENST00000548800:2;ENST00000552289:2;ENST00000549060:2;ENST00000409869:7;ENST00000474474:4;ENST00000548929:3
ENSG00000075914	-0.822841	6.7728e-05	-0.765648	6.78697e-07	-0.746245	1.02204e-09	-0.765648	-0.674484	8.91118e-05	-0.623512	1.82953e-05	-0.611453	3.71205e-08	-0.623512	-0.807497	4.05318e-06	-0.860056	2.68548e-10	-0.850561	5.16294e-15	-0.850561	repressed	1	1	1	EXOSC7	protein_coding	ensembl_havana	chr3	44975241	45036066	+	4442	28	ENST00000481405:3;ENST00000467846:5;ENST00000486727:3;ENST00000468667:7;ENST00000265564:8;ENST00000498168:2;ENST00000482004:6;ENST00000459856:3;ENST00000477865:2;ENST00000491476:9;ENST00000461361:9
ENSG00000075945	0.609325	0.00051562	0.589139	8.36694e-06	0.577044	6.80144e-07	0.589139	0.655066	0.000609057	0.627023	5.37033e-06	0.607053	2.20075e-06	0.627023	0.644284	7.21205e-05	0.59915	1.07284e-06	0.592974	6.21585e-08	0.59915	induced	1	1	1	KIFAP3	protein_coding	ensembl_havana	chr1	169921326	170085208	-	4978	29	ENST00000367767:19;ENST00000490550:6;ENST00000367765:20;ENST00000361580:20;ENST00000538366:21;ENST00000474292:2
ENSG00000075975	NA	NA	NA	NA	NA	NA	NA	NA	NA	NA	NA	NA	NA	NA	0.491528	1.09963e-05	0.464083	1.76387e-05	0.461296	6.21888e-10	0.464083	induced	0	0	1	MKRN2	protein_coding	ensembl_havana	chr3	12557014	12583713	+	2848	13	ENST00000170447:8;ENST00000448482:8;ENST00000411987:7
ENSG00000076003	-0.579641	0.00183521	-0.616308	1.4432e-05	-0.597574	4.80899e-06	-0.597574	-0.620588	0.000328024	-0.672782	3.56959e-07	-0.656802	2.45544e-08	-0.656802	-1.42851	1.11355e-07	-1.46769	1.90245e-35	-1.45399	2.43831e-44	-1.45399	repressed	1	1	1	MCM6	protein_coding	ensembl_havana	chr2	135839626	135876426	-	4118	21	ENST00000483902:2;ENST00000264156:17;ENST00000492091:6
ENSG00000076043	NA	NA	NA	NA	NA	NA	NA	NA	NA	NA	NA	NA	NA	NA	-0.351104	0.0116831	-0.406276	0.00750399	-0.401641	0.00179336	-0.401641	repressed	0	0	1	REXO2	protein_coding	ensembl_havana	chr11	114439386	114450279	+	3699	42	ENST00000544507:2;ENST00000265881:7;ENST00000543131:4;ENST00000543243:2;ENST00000544827:7;ENST00000539333:3;ENST00000539275:3;ENST00000540492:3;ENST00000544010:3;ENST00000539119:6;ENST00000538403:5;ENST00000541703:5;ENST00000544196:3;ENST00000611665:7;ENST00000539788:4;ENST00000542186:3;ENST00000538791:4;ENST00000538198:5;ENST00000546316:5;ENST00000539754:7
ENSG00000076053	0.294488	0.00993035	0.308974	0.0163594	0.305325	0.00280804	0.305325	0.371543	0.00532327	0.407101	0.00218434	0.396777	0.000284404	0.396777	NA	NA	NA	NA	NA	NA	NA	induced	1	1	0	RBM7	protein_coding	ensembl_havana	chr11	114400030	114414203	+	7885	21	ENST00000542140:5;ENST00000544582:5;ENST00000540163:5;ENST00000541475:4;ENST00000624815:4;ENST00000538134:2;ENST00000545678:3;ENST00000375490:5;ENST00000544313:4
ENSG00000076067	1.45182	4.66536e-05	1.47322	3.17505e-16	1.39917	2.15836e-16	1.45182	1.19658	0.000203245	1.21564	7.06453e-10	1.13865	2.53851e-10	1.19658	0.493836	0.0187342	0.414605	0.0295612	0.404373	0.0232989	0.414605	induced	1	1	1	RBMS2	protein_coding	ensembl_havana	chr12	56521929	56596196	+	8805	29	ENST00000552247:12;ENST00000262031:14;ENST00000551369:6;ENST00000549945:6;ENST00000542360:13;ENST00000552916:12;ENST00000550726:13;ENST00000552228:3
ENSG00000076108	0.379574	0.00454356	0.300869	0.00953557	0.297831	0.00218548	0.300869	NA	NA	NA	NA	NA	NA	NA	0.419496	0.00057887	0.376688	0.000358362	0.374716	6.65591e-06	0.376688	induced	1	0	1	BAZ2A	protein_coding	ensembl_havana	chr12	56595596	56636816	-	10918	71	ENST00000553222:4;ENST00000551996:5;ENST00000548578:2;ENST00000551812:29;ENST00000379441:30;ENST00000549506:4;ENST00000547647:2;ENST00000549763:5;ENST00000549884:29;ENST00000550730:5;ENST00000549787:13;ENST00000551759:3;ENST00000551959:2;ENST00000546695:3;ENST00000547453:4;ENST00000549327:2;ENST00000547650:6
ENSG00000076201	NA	NA	NA	NA	NA	NA	NA	NA	NA	NA	NA	NA	NA	NA	0.561997	0.000169769	0.518737	2.65227e-05	0.51471	7.18019e-07	0.518737	induced	0	0	1	PTPN23	protein_coding	ensembl_havana	chr3	47381011	47413441	+	5981	35	ENST00000602307:24;ENST00000462998:2;ENST00000495653:2;ENST00000456221:6;ENST00000265562:25;ENST00000477276:5
ENSG00000076242	-0.286603	0.00795632	-0.323164	0.00554997	-0.317479	0.000353793	-0.317479	NA	NA	NA	NA	NA	NA	NA	-0.433285	9.20317e-05	-0.4839	2.52208e-06	-0.481676	1.53656e-10	-0.481676	repressed	1	0	1	MLH1	protein_coding	ensembl_havana	chr3	36993332	37050918	+	3532	58	ENST00000455445:19;ENST00000456676:17;ENST00000441265:10;ENST00000447829:4;ENST00000442249:7;ENST00000450420:3;ENST00000429117:7;ENST00000435176:19;ENST00000539477:18;ENST00000454028:7;ENST00000432299:8;ENST00000476172:4;ENST00000458205:20;ENST00000231790:19;ENST00000457004:8;ENST00000466900:7;ENST00000616768:5;ENST00000492474:8;ENST00000485889:7;ENST00000458009:5;ENST00000536378:18;ENST000004132…
ENSG00000076248	-1.02431	8.99173e-05	-0.960506	1.28741e-08	-0.925521	1.2063e-10	-0.960506	-1.18008	2.63553e-06	-1.1312	1.0632e-14	-1.10357	9.62774e-22	-1.1312	-3.93705	7.4851e-09	-4.13802	4.5985e-99	-4.00626	2.49899e-98	-4.00626	repressed	1	1	1	UNG	protein_coding	ensembl_havana	chr12	109097574	109110992	+	2567	15	ENST00000336865:6;ENST00000540158:3;ENST00000539287:7;ENST00000446767:5;ENST00000242576:7
ENSG00000076258	1.46802	4.75402e-05	1.5151	3.27082e-11	1.41222	7.98662e-13	1.46802	1.04647	0.000213917	1.12011	1.71893e-06	1.03818	9.23266e-08	1.04647	NA	NA	NA	NA	NA	NA	NA	induced	1	1	0	FMO4	protein_coding	ensembl_havana	chr1	171314208	171342084	+	2517	17	ENST00000367749:10;ENST00000462992:4;ENST00000475780:5;ENST00000480136:4;ENST00000497228:3
ENSG00000076321	NA	NA	NA	NA	NA	NA	NA	0.509605	0.00118646	0.544746	0.00045641	0.529034	1.70215e-05	0.529034	0.861143	5.19345e-06	0.798252	4.29772e-09	0.789523	1.68528e-12	0.798252	induced	0	1	1	KLHL20	protein_coding	ensembl_havana	chr1	173714941	173786702	+	4254	21	ENST00000483154:3;ENST00000209884:12;ENST00000488983:2;ENST00000479505:4;ENST00000493170:3
ENSG00000076382	NA	NA	NA	NA	NA	NA	NA	-0.360466	0.0113192	-0.320737	0.0266578	-0.314685	0.0103621	-0.320737	-1.04106	1.27766e-06	-1.09638	4.15902e-17	-1.08637	8.55215e-24	-1.08637	repressed	0	1	1	SPAG5	protein_coding	ensembl_havana	chr17	28577565	28599279	-	5472	59	ENST00000378976:7;ENST00000577259:4;ENST00000580406:3;ENST00000578479:4;ENST00000584206:8;ENST00000578230:4;ENST00000582175:4;ENST00000580676:3;ENST00000536674:3;ENST00000321765:24;ENST00000582076:7;ENST00000580567:4;ENST00000580682:3;ENST00000580083:8;ENST00000580377:3;ENST00000581133:5
ENSG00000076513	0.667517	2.02162e-05	0.595872	1.32954e-08	0.591242	1.98708e-14	0.595872	0.626447	2.90832e-05	0.530868	1.8648e-06	0.522661	1.52452e-10	0.530868	0.545513	4.39558e-06	0.501512	2.17612e-07	0.499503	3.30824e-13	0.501512	induced	1	1	1	ANKRD13A	protein_coding	ensembl_havana	chr12	109999186	110039763	+	7350	36	ENST00000547419:5;ENST00000546476:5;ENST00000553251:6;ENST00000549826:4;ENST00000553246:2;ENST00000551491:4;ENST00000553025:12;ENST00000261739:15;ENST00000547639:8;ENST00000550404:7
ENSG00000076554	0.579371	0.00144474	0.548154	6.87881e-05	0.534323	4.21021e-05	0.548154	0.615779	0.00833481	0.604649	0.00053696	0.572223	0.000765805	0.604649	0.639126	0.000225801	0.584392	6.86793e-06	0.57763	1.71126e-06	0.584392	induced	1	1	1	TPD52	protein_coding	ensembl_havana	chr8	80034745	80231232	-	8197	62	ENST00000523564:3;ENST00000523319:5;ENST00000521354:5;ENST00000448733:7;ENST00000523783:2;ENST00000523395:3;ENST00000523193:3;ENST00000518517:7;ENST00000517462:9;ENST00000520035:3;ENST00000517427:7;ENST00000520795:3;ENST00000518500:2;ENST00000519250:5;ENST00000524194:4;ENST00000517445:6;ENST00000379096:6;ENST00000520741:2;ENST00000523753:7;ENST00000520877:4;ENST00000521241:9;ENST00000602950:3;ENS…
ENSG00000076555	NA	NA	NA	NA	NA	NA	NA	0.62992	0.000490879	0.687891	4.42209e-05	0.664345	9.27803e-07	0.664345	0.987308	3.50047e-07	0.930223	3.84125e-12	0.921418	1.8624e-18	0.930223	induced	0	1	1	ACACB	protein_coding	ensembl_havana	chr12	109116595	109268226	+	14505	80	ENST00000542524:2;ENST00000338432:53;ENST00000536440:4;ENST00000537279:4;ENST00000534852:2;ENST00000396233:3;ENST00000543080:4;ENST00000377854:47;ENST00000538526:26;ENST00000537347:3;ENST00000539864:2;ENST00000546328:2;ENST00000377848:52;ENST00000544726:5;ENST00000544651:2
ENSG00000076604	-0.891579	9.67985e-05	-0.950631	4.20381e-13	-0.927507	8.14911e-16	-0.927507	-0.909282	2.08427e-05	-0.998383	5.18954e-16	-0.979147	2.10679e-21	-0.979147	-0.303473	0.0488024	-0.347169	0.0109502	-0.342537	0.00826044	-0.342537	repressed	1	1	1	TRAF4	protein_coding	ensembl_havana	chr17	28743984	28750958	+	4596	44	ENST00000422344:5;ENST00000262396:5;ENST00000578917:2;ENST00000478021:3;ENST00000262395:7;ENST00000618771:3;ENST00000473421:5;ENST00000580073:3;ENST00000454852:6;ENST00000461195:4;ENST00000469529:5;ENST00000586813:6;ENST00000498540:2;ENST00000584944:4;ENST00000475329:5;ENST00000444415:8;ENST00000394925:2
ENSG00000076641	-0.377523	0.000475079	-0.452138	1.33254e-05	-0.446188	2.72801e-09	-0.446188	NA	NA	-0.261531	0.0432848	-0.257997	0.0114927	-0.259764	NA	NA	NA	NA	NA	NA	NA	repressed	1	1	0	PAG1	protein_coding	ensembl_havana	chr8	80967810	81112068	-	11023	15	ENST00000523463:2;ENST00000519326:2;ENST00000522811:2;ENST00000220597:9
ENSG00000076650	NA	NA	NA	NA	NA	NA	NA	0.192579	0.0347669	NA	NA	0.216559	0.0299929	0.204569	0.294759	0.00216527	NA	NA	0.243972	0.0111385	0.269365	induced	0	1	1	GPATCH1	protein_coding	ensembl_havana	chr19	33080880	33130542	+	4488	27	ENST00000592165:10;ENST00000590062:3;ENST00000592262:7;ENST00000170564:20
ENSG00000076685	0.512135	0.000108291	0.45905	2.42122e-05	0.455701	1.29592e-08	0.45905	0.667691	1.27316e-05	0.588966	6.40689e-08	0.58182	1.84139e-14	0.588966	0.468443	0.000213821	0.429639	0.000131645	0.426811	2.83616e-06	0.429639	induced	1	1	1	NT5C2	protein_coding	ensembl_havana	chr10	103088017	103193306	-	5156	42	ENST00000470228:5;ENST00000369857:19;ENST00000458345:8;ENST00000421281:6;ENST00000404739:17;ENST00000487810:8;ENST00000343289:18;ENST00000469228:2;ENST00000481549:5;ENST00000452156:11;ENST00000461461:11;ENST00000470299:3;ENST00000467380:3;ENST00000552185:7
ENSG00000076770	NA	NA	NA	NA	NA	NA	NA	NA	NA	NA	NA	NA	NA	NA	-0.943498	9.50442e-06	-1.02079	2.4223e-11	-1.00649	9.15266e-15	-1.00649	repressed	0	0	1	MBNL3	protein_coding	ensembl_havana	chrX	132369317	132489968	-	12199	28	ENST00000538204:7;ENST00000436215:7;ENST00000465964:3;ENST00000421707:6;ENST00000370839:9;ENST00000442191:6;ENST00000370853:8;ENST00000370844:9;ENST00000473364:4;ENST00000394311:8;ENST00000370857:7;ENST00000370849:8
ENSG00000076924	-0.718437	0.000275389	-0.686802	1.32654e-06	-0.668434	6.87299e-08	-0.686802	-0.675856	0.000113875	-0.651722	1.8648e-06	-0.637417	1.41102e-08	-0.651722	NA	NA	NA	NA	NA	NA	NA	repressed	1	1	0	XAB2	protein_coding	ensembl_havana	chr19	7619525	7629565	-	4673	26	ENST00000595288:11;ENST00000358368:19;ENST00000596134:2;ENST00000600230:3
ENSG00000076928	-0.214402	0.0420098	NA	NA	-0.209652	0.0378483	-0.212027	-0.250033	0.0246861	NA	NA	-0.235267	0.019239	-0.24265	-0.238986	0.0122267	-0.270617	0.019807	-0.268158	0.0028839	-0.268158	repressed	1	1	1	ARHGEF1	protein_coding	ensembl_havana	chr19	41883161	41930150	+	8636	76	ENST00000600274:28;ENST00000598812:6;ENST00000598444:2;ENST00000354532:29;ENST00000594513:2;ENST00000594258:6;ENST00000596957:2;ENST00000594044:7;ENST00000595723:9;ENST00000600387:4;ENST00000595770:2;ENST00000347545:28;ENST00000600517:4;ENST00000593609:2;ENST00000599589:21;ENST00000599846:30;ENST00000617585:4;ENST00000594417:3;ENST00000594521:8;ENST00000595897:16;ENST00000337665:29;ENST0000037815…
ENSG00000076984	NA	NA	NA	NA	NA	NA	NA	NA	NA	NA	NA	NA	NA	NA	0.369013	0.00487684	0.307895	0.0415505	0.305196	0.0144707	0.307895	induced	0	0	1	MAP2K7	protein_coding	ensembl_havana	chr19	7903843	7914478	+	5145	29	ENST00000475022:3;ENST00000397979:11;ENST00000465324:2;ENST00000498118:2;ENST00000468058:10;ENST00000494348:3;ENST00000397983:12;ENST00000397981:11
ENSG00000077044	0.36859	0.0026829	0.3807	0.00282377	0.376571	0.00024817	0.376571	NA	NA	NA	NA	NA	NA	NA	0.459204	0.000154869	0.417642	0.000344344	0.415715	5.22439e-06	0.417642	induced	1	0	1	DGKD	protein_coding	ensembl_havana	chr2	233354507	233472104	+	9771	59	ENST00000480535:4;ENST00000622717:31;ENST00000472732:4;ENST00000489613:2;ENST00000474488:7;ENST00000465569:3;ENST00000264057:30;ENST00000490764:19;ENST00000430834:23;ENST00000495901:2;ENST00000409813:29;ENST00000447484:5;ENST00000471764:2;ENST00000442524:4;ENST00000427930:4
ENSG00000077097	0.314823	0.00510232	NA	NA	0.214884	0.0295458	0.264854	NA	NA	NA	NA	NA	NA	NA	NA	NA	NA	NA	NA	NA	NA	n.a.	1	0	0	TOP2B	protein_coding	ensembl_havana	chr3	25597905	25664907	-	6044	49	ENST00000475717:4;ENST00000264331:36;ENST00000491510:4;ENST00000435706:36;ENST00000413971:12;ENST00000424225:27;ENST00000470132:2
ENSG00000077147	0.280576	0.00884425	0.260386	0.033712	0.25839	0.00678215	0.260386	0.337075	0.00586768	0.30689	0.0139478	0.29926	0.00381705	0.30689	0.422799	0.000119453	0.37055	0.000592775	0.368041	8.45533e-06	0.37055	induced	1	1	1	TM9SF3	protein_coding	ensembl_havana	chr10	96518109	96587452	-	7095	26	ENST00000490192:4;ENST00000475401:2;ENST00000485093:4;ENST00000464654:6;ENST00000371142:15;ENST00000443638:7
ENSG00000077150	NA	NA	NA	NA	NA	NA	NA	-0.714996	0.00325629	-0.791757	2.95102e-06	-0.753683	3.80225e-06	-0.753683	-0.588929	0.017844	-0.63934	0.000680132	-0.620407	0.000916151	-0.620407	repressed	0	1	1	NFKB2	protein_coding	ensembl_havana	chr10	102394110	102402529	+	4484	41	ENST00000471698:4;ENST00000428099:23;ENST00000467116:12;ENST00000189444:23;ENST00000336486:7;ENST00000601386:3;ENST00000369966:23;ENST00000593908:2;ENST00000610498:15;ENST00000473400:2
ENSG00000077152	-0.379063	0.0331177	-0.418873	0.00766503	-0.402977	0.00658126	-0.402977	-0.518876	0.0051695	-0.558088	0.000245579	-0.538233	0.000217663	-0.538233	-1.17976	1.65744e-06	-1.23454	1.27949e-21	-1.21918	1.7664e-24	-1.21918	repressed	1	1	1	UBE2T	protein_coding	ensembl_havana	chr1	202331657	202341980	-	1065	9	ENST00000460852:3;ENST00000367274:7;ENST00000487227:6
ENSG00000077157	0.423757	0.000716947	0.457112	0.000398165	0.45104	5.97951e-06	0.45104	0.412979	0.00184852	0.444998	0.00127833	0.436392	3.63039e-05	0.436392	0.766752	4.12328e-05	0.744442	2.88869e-08	0.73616	3.38109e-10	0.744442	induced	1	1	1	PPP1R12B	protein_coding	ensembl_havana	chr1	202348699	202592706	+	21069	54	ENST00000498070:8;ENST00000356764:9;ENST00000367269:4;ENST00000608999:24;ENST00000466273:5;ENST00000290419:13;ENST00000476364:9;ENST00000464965:2;ENST00000480184:10;ENST00000434615:4;ENST00000465284:4;ENST00000391959:25;ENST00000491336:12;ENST00000488330:4;ENST00000462074:4;ENST00000634903:7;ENST00000618451:1;ENST00000466968:6
ENSG00000077232	NA	NA	NA	NA	NA	NA	NA	NA	NA	NA	NA	NA	NA	NA	-0.281277	0.00415707	-0.320791	0.00317464	-0.318618	0.000316822	-0.318618	repressed	0	0	1	DNAJC10	protein_coding	ensembl_havana	chr2	182716041	182794464	+	21826	46	ENST00000613960:10;ENST00000459930:3;ENST00000469118:6;ENST00000444005:6;ENST00000494462:3;ENST00000616986:23;ENST00000264065:24;ENST00000537515:10;ENST00000418559:21;ENST00000491074:25
ENSG00000077235	NA	NA	NA	NA	NA	NA	NA	NA	NA	NA	NA	NA	NA	NA	0.578239	9.60525e-05	0.533877	2.88628e-06	0.52994	3.31288e-08	0.533877	induced	0	0	1	GTF3C1	protein_coding	ensembl_havana	chr16	27459555	27549913	-	11562	68	ENST00000570129:3;ENST00000569653:6;ENST00000564664:8;ENST00000569394:4;ENST00000562609:4;ENST00000567806:2;ENST00000356183:37;ENST00000564747:1;ENST00000566779:3;ENST00000571886:3;ENST00000568569:6;ENST00000561623:37;ENST00000567843:3
ENSG00000077238	NA	NA	NA	NA	NA	NA	NA	NA	NA	NA	NA	NA	NA	NA	-0.666542	0.000652021	-0.738952	2.16443e-05	-0.723459	2.13851e-06	-0.723459	repressed	0	0	1	IL4R	protein_coding	ensembl_havana	chr16	27313668	27364778	+	5894	46	ENST00000170630:9;ENST00000395762:11;ENST00000561946:5;ENST00000563886:4;ENST00000565915:5;ENST00000566318:6;ENST00000565696:3;ENST00000566117:4;ENST00000565179:6;ENST00000563002:5;ENST00000561742:4;ENST00000563926:5;ENST00000565352:5;ENST00000562142:3;ENST00000628578:2;ENST00000543915:10;ENST00000568746:11;ENST00000563787:5;ENST00000562968:2
ENSG00000077254	0.955623	2.94014e-05	0.97052	2.5556e-13	0.948998	2.79583e-16	0.955623	0.994158	2.66362e-05	1.01915	1.08424e-13	0.98786	2.16019e-15	0.994158	0.945147	1.84435e-06	0.908266	9.48051e-14	0.899518	3.10831e-18	0.908266	induced	1	1	1	USP33	protein_coding	ensembl_havana	chr1	77695987	77759852	-	6918	58	ENST00000370792:22;ENST00000357428:24;ENST00000481579:14;ENST00000524778:5;ENST00000530709:6;ENST00000528150:5;ENST00000525113:5;ENST00000527390:6;ENST00000498328:2;ENST00000461986:5;ENST00000370793:25;ENST00000533928:2;ENST00000531637:3;ENST00000477949:2;ENST00000524536:9;ENST00000462192:3;ENST00000472462:3;ENST00000370794:24
ENSG00000077312	-0.44027	0.000498532	-0.482343	1.52308e-05	-0.476175	3.29472e-09	-0.476175	-0.42372	0.000162147	-0.497514	2.55164e-06	-0.495839	2.17283e-14	-0.495839	-0.670775	4.24155e-06	-0.709241	6.39692e-12	-0.704963	1.14613e-20	-0.704963	repressed	1	1	1	SNRPA	protein_coding	ensembl_havana	chr19	40750637	40765389	+	2361	28	ENST00000601393:6;ENST00000601545:6;ENST00000599362:4;ENST00000598452:2;ENST00000599570:3;ENST00000597353:5;ENST00000600456:4;ENST00000598923:4;ENST00000596860:2;ENST00000601253:4;ENST00000243563:6
ENSG00000077348	-1.01053	0.000268673	-0.965344	1.811e-05	-0.90035	3.6415e-06	-0.965344	-0.680298	0.000780574	-0.627091	0.00231665	-0.594397	0.000514951	-0.627091	-1.02848	9.16194e-05	-1.11553	2.68285e-07	-1.0803	2.25245e-08	-1.0803	repressed	1	1	1	EXOSC5	protein_coding	ensembl_havana	chr19	41386374	41397479	-	1488	16	ENST00000221233:6;ENST00000593771:4;ENST00000593523:3;ENST00000596905:5;ENST00000602129:3
ENSG00000077380	0.371505	0.0016223	0.324	0.00488843	0.32043	0.000265107	0.324	0.472812	0.000607521	0.396294	0.00127179	0.387815	0.000142943	0.396294	0.227831	0.0186555	NA	NA	0.18021	0.0448065	0.20402	induced	1	1	1	DYNC1I2	protein_coding	ensembl_havana	chr2	171687409	171748420	+	4695	62	ENST00000443458:7;ENST00000397119:18;ENST00000422646:6;ENST00000411953:6;ENST00000471482:3;ENST00000409773:18;ENST00000340296:16;ENST00000409453:18;ENST00000423910:6;ENST00000456808:6;ENST00000409197:16;ENST00000412370:5;ENST00000445378:6;ENST00000470286:4;ENST00000435234:9;ENST00000410079:16;ENST00000430778:6;ENST00000476551:2;ENST00000438879:7;ENST00000409317:17;ENST00000452242:8;ENST0000050853…
ENSG00000077420	-0.508488	0.000110284	-0.565232	1.96809e-07	-0.557783	1.72878e-12	-0.557783	-0.262712	0.0104477	-0.345681	0.00375496	-0.342102	0.000238406	-0.342102	-1.08509	2.23327e-06	-1.11623	5.02107e-19	-1.10419	3.97968e-23	-1.10419	repressed	1	1	1	APBB1IP	protein_coding	ensembl_havana	chr10	26438203	26567803	+	3981	19	ENST00000493857:2;ENST00000356785:5;ENST00000376236:15
ENSG00000077454	0.769456	0.00638003	0.804646	0.0022073	0.734602	0.00129769	0.769456	1.12674	0.00024834	1.1516	1.65963e-06	1.06151	1.64087e-07	1.12674	2.17071	2.56668e-07	2.05724	5.55474e-26	2.0055	3.13244e-31	2.05724	induced	1	1	1	LRCH4	protein_coding	ensembl_havana	chr7	100574011	100586153	-	6838	41	ENST00000619071:18;ENST00000498539:2;ENST00000476881:4;ENST00000490359:3;ENST00000485554:6;ENST00000497245:18;ENST00000485583:2;ENST00000310300:18;ENST00000487697:2;ENST00000467201:9;ENST00000470184:2
ENSG00000077458	0.615755	0.00139978	0.649186	7.0795e-05	0.628729	8.68683e-06	0.628729	0.413698	0.0430272	0.48372	0.00935484	0.458882	0.00624836	0.458882	0.505373	0.00315681	0.447902	0.00514938	0.440402	0.00181374	0.447902	induced	1	1	1	FAM76B	protein_coding	ensembl_havana	chr11	95768942	95790409	-	6042	36	ENST00000358780:10;ENST00000545654:8;ENST00000541418:2;ENST00000538316:4;ENST00000398187:11;ENST00000538047:4;ENST00000542135:5;ENST00000540054:5;ENST00000543641:12;ENST00000535919:3;ENST00000536839:10;ENST00000537749:2;ENST00000545813:3
ENSG00000077514	-0.621221	0.000594368	-0.583708	0.000116844	-0.566605	7.23251e-06	-0.583708	-0.814112	2.41138e-05	-0.774587	6.28113e-08	-0.759364	9.65653e-12	-0.774587	-1.62827	9.30891e-08	-1.7011	4.12093e-30	-1.67868	1.2151e-40	-1.67868	repressed	1	1	1	POLD3	protein_coding	ensembl_havana	chr11	74493851	74669117	+	5508	29	ENST00000263681:12;ENST00000530511:6;ENST00000524752:5;ENST00000527458:12;ENST00000531615:4;ENST00000532784:3;ENST00000528481:6;ENST00000532954:2;ENST00000530163:4;ENST00000532497:11
ENSG00000077549	0.410776	0.000869795	0.311811	0.0035414	0.309838	8.97168e-05	0.311811	NA	NA	NA	NA	NA	NA	NA	NA	NA	NA	NA	NA	NA	NA	induced	1	0	0	CAPZB	protein_coding	ensembl_havana	chr1	19338776	19485539	-	3238	27	ENST00000489607:5;ENST00000457768:4;ENST00000433834:9;ENST00000375144:8;ENST00000375142:10;ENST00000459967:5;ENST00000482808:5;ENST00000264202:9;ENST00000264203:9
ENSG00000077585	NA	NA	NA	NA	NA	NA	NA	NA	NA	NA	NA	NA	NA	NA	-0.79911	0.00100314	-0.893892	1.64704e-06	-0.871429	4.2946e-07	-0.871429	repressed	0	0	1	GPR137B	protein_coding	ensembl_havana	chr1	236142505	236221865	+	2309	14	ENST00000477559:3;ENST00000366592:7;ENST00000366591:2;ENST00000419162:5;ENST00000454895:6
ENSG00000077684	-0.295133	0.0208744	-0.275705	0.0469608	-0.268169	0.0223342	-0.275705	NA	NA	NA	NA	NA	NA	NA	-0.596974	7.68894e-05	-0.644318	3.46099e-07	-0.638793	5.03484e-10	-0.638793	repressed	1	0	1	JADE1	protein_coding	ensembl_havana	chr4	128809623	128875224	+	9129	35	ENST00000511925:5;ENST00000508997:5;ENST00000514740:3;ENST00000503785:5;ENST00000226319:11;ENST00000512960:11;ENST00000610919:11;ENST00000510308:5;ENST00000507833:5;ENST00000452328:11;ENST00000504089:6;ENST00000511647:9;ENST00000611140:11;ENST00000413543:9
ENSG00000077721	0.760353	4.02954e-05	0.712325	5.49843e-10	0.702828	5.60478e-14	0.712325	0.778655	1.41662e-05	0.70285	9.56561e-10	0.690878	1.16651e-14	0.70285	0.603948	4.20071e-06	0.557637	5.39238e-08	0.555164	2.88075e-14	0.557637	induced	1	1	1	UBE2A	protein_coding	ensembl_havana	chrX	119574467	119591083	+	5276	27	ENST00000469205:3;ENST00000371569:3;ENST00000625379:2;ENST00000630695:6;ENST00000631185:6;ENST00000628549:5;ENST00000346330:6;ENST00000629303:6;ENST00000371558:6;ENST00000628734:2;ENST00000625938:5
ENSG00000078043	0.368862	0.000201338	0.347735	0.00104681	0.346037	4.85472e-07	0.347735	0.283034	0.0371655	0.277219	0.0496288	0.26887	0.031311	0.277219	0.434771	0.000244941	0.396803	0.000322743	0.393629	6.63225e-06	0.396803	induced	1	1	1	PIAS2	protein_coding	ensembl_havana	chr18	46803224	46920160	-	17527	48	ENST00000586170:4;ENST00000324794:13;ENST00000592221:5;ENST00000589917:3;ENST00000589819:4;ENST00000591865:2;ENST00000398654:13;ENST00000587810:4;ENST00000586953:2;ENST00000590127:11;ENST00000592212:12;ENST00000590944:2;ENST00000586634:2;ENST00000585916:14;ENST00000592011:9;ENST00000545673:12
ENSG00000078061	-0.300916	0.0227296	-0.300674	0.0289518	-0.292915	0.0108568	-0.300674	NA	NA	NA	NA	NA	NA	NA	0.257481	0.0118938	NA	NA	0.216867	0.0197811	0.237174	inconsistent	0	0	0	ARAF	protein_coding	ensembl_havana	chrX	47561100	47571920	+	3535	28	ENST00000489496:4;ENST00000377045:16;ENST00000470206:4;ENST00000469505:2;ENST00000290277:16;ENST00000377039:6
ENSG00000078114	NA	NA	NA	NA	NA	NA	NA	-1.10966	0.0157562	-1.04325	0.00377305	-0.856248	0.00402337	-1.04325	-3.84767	0.000129275	-4.54844	1.27146e-21	-3.66181	7.28237e-19	-3.84767	repressed	0	1	1	NEBL	protein_coding	ensembl_havana	chr10	20779973	21174187	-	13654	53	ENST00000473616:3;ENST00000464278:2;ENST00000460652:6;ENST00000434381:5;ENST00000498424:2;ENST00000481592:5;ENST00000482754:3;ENST00000485750:2;ENST00000377119:7;ENST00000417816:7;ENST00000493005:12;ENST00000377122:28;ENST00000492325:2
ENSG00000078124	0.481638	0.000918483	0.490389	0.000129508	0.481715	8.49025e-06	0.481715	0.855017	9.87609e-06	0.861442	3.46355e-13	0.844848	9.01579e-19	0.855017	0.422927	0.00314841	0.39798	0.0035279	0.393162	0.00101968	0.39798	induced	1	1	1	ACER3	protein_coding	ensembl_havana	chr11	76860867	77026797	+	8442	42	ENST00000530921:2;ENST00000532485:11;ENST00000530182:7;ENST00000530334:9;ENST00000278544:11;ENST00000525325:5;ENST00000525194:11;ENST00000527508:8;ENST00000534206:10;ENST00000531461:10;ENST00000531352:12;ENST00000525861:13;ENST00000533873:10;ENST00000526597:11
ENSG00000078140	0.333082	0.000355534	0.27535	0.00864141	0.273983	1.49793e-05	0.27535	NA	NA	NA	NA	NA	NA	NA	NA	NA	NA	NA	NA	NA	NA	induced	1	0	0	UBE2K	protein_coding	ensembl_havana	chr4	39698044	39782792	+	5245	19	ENST00000510934:5;ENST00000438068:7;ENST00000503368:5;ENST00000510719:4;ENST00000261427:7;ENST00000445950:6;ENST00000513231:6
ENSG00000078142	0.449136	0.000105108	0.423172	5.17969e-05	0.41997	1.37432e-09	0.423172	0.489167	0.000736728	0.455351	0.000357241	0.444222	5.64262e-05	0.455351	0.341425	0.000176115	0.294742	0.0030616	0.293154	9.15686e-06	0.294742	induced	1	1	1	PIK3C3	protein_coding	ensembl_havana	chr18	41955206	42087830	+	15182	56	ENST00000587328:3;ENST00000597477:6;ENST00000588631:4;ENST00000587261:4;ENST00000586545:4;ENST00000590220:2;ENST00000588156:4;ENST00000262039:25;ENST00000587402:6;ENST00000591011:5;ENST00000398870:24;ENST00000590013:5;ENST00000589550:5;ENST00000585528:4;ENST00000593098:12;ENST00000589056:5
ENSG00000078237	NA	NA	NA	NA	NA	NA	NA	-0.235474	0.0432258	-0.300038	0.0251615	-0.295071	0.00883032	-0.295071	-0.14523	0.0257881	NA	NA	-0.182861	0.00541812	-0.164045	repressed	0	1	1	TIGAR	protein_coding	ensembl_havana	chr12	4307763	4354593	+	4017	12	ENST00000539671:2;ENST00000537251:5;ENST00000179259:6;ENST00000635110:6
ENSG00000078246	NA	NA	NA	NA	NA	NA	NA	0.336892	0.0322843	0.345895	0.0191975	0.33447	0.00976745	0.336892	0.727914	1.62465e-06	0.695494	1.01161e-10	0.691449	8.49654e-19	0.695494	induced	0	1	1	TULP3	protein_coding	ensembl_havana	chr12	2877223	2941140	+	3181	34	ENST00000448120:11;ENST00000538354:9;ENST00000397132:12;ENST00000545331:8;ENST00000538704:4;ENST00000541678:5;ENST00000540184:9;ENST00000610453:15;ENST00000544943:6
ENSG00000078269	NA	NA	NA	NA	NA	NA	NA	-0.489272	0.000452864	-0.451105	0.0011766	-0.445927	1.66613e-05	-0.451105	-0.536976	0.0011163	-0.57026	0.000292564	-0.561593	5.15134e-05	-0.561593	repressed	0	1	1	SYNJ2	protein_coding	ensembl_havana	chr6	157981887	158099176	+	9921	38	ENST00000367122:14;ENST00000367113:4;ENST00000355585:27;ENST00000485863:6;ENST00000449320:2;ENST00000367112:10
ENSG00000078304	NA	NA	NA	NA	NA	NA	NA	0.368275	0.00209334	NA	NA	0.22294	0.0291339	0.295608	0.281125	0.00278822	0.255753	0.016894	0.254478	0.00185922	0.255753	induced	0	1	1	PPP2R5C	protein_coding	ensembl_havana	chr14	101761798	101927989	+	14289	76	ENST00000557716:6;ENST00000555237:5;ENST00000557621:6;ENST00000554147:2;ENST00000556570:4;ENST00000422945:16;ENST00000556307:4;ENST00000553730:3;ENST00000554442:5;ENST00000445439:12;ENST00000328724:15;ENST00000561006:4;ENST00000350249:13;ENST00000556260:3;ENST00000557268:16;ENST00000557095:10;ENST00000556493:3;ENST00000556946:2;ENST00000334743:14;ENST00000553842:2;ENST00000557714:3;ENST0000055413…
ENSG00000078319	-0.542146	0.00228338	-0.540241	0.000193535	-0.523523	5.62553e-05	-0.540241	-0.511491	0.0061788	-0.471158	0.00330513	-0.454734	0.00212616	-0.471158	-0.680798	0.000389514	-0.717577	6.61702e-07	-0.706382	1.89561e-07	-0.706382	repressed	1	1	1	PMS2P1	unprocessed_pseudogene	havana	chr7	100320992	100341908	-	1044	6	ENST00000431037:6
ENSG00000078403	NA	NA	NA	NA	NA	NA	NA	NA	NA	NA	NA	NA	NA	NA	-0.196356	0.00567446	-0.224616	0.0328058	-0.224729	0.00108632	-0.224616	repressed	0	0	1	MLLT10	protein_coding	ensembl_havana	chr10	21524675	21743630	+	6945	52	ENST00000438473:10;ENST00000462999:5;ENST00000377100:4;ENST00000621220:4;ENST00000420525:3;ENST00000495130:7;ENST00000479634:3;ENST00000377091:5;ENST00000480415:5;ENST00000377059:22;ENST00000307729:23;ENST00000471315:3;ENST00000476557:4;ENST00000468309:2;ENST00000430455:3;ENST00000377072:24;ENST00000631589:23
ENSG00000078487	NA	NA	NA	NA	NA	NA	NA	0.746846	0.000893893	0.817856	0.00022256	0.766972	2.70258e-05	0.766972	NA	NA	NA	NA	NA	NA	NA	induced	0	1	0	ZCWPW1	protein_coding	ensembl_havana	chr7	100400826	100428992	-	3318	34	ENST00000479315:2;ENST00000464510:5;ENST00000398027:18;ENST00000472716:5;ENST00000490089:11;ENST00000471336:7;ENST00000490721:14;ENST00000360951:16
ENSG00000078589	0.330833	0.022496	0.321874	0.028004	0.314687	0.0165684	0.321874	-0.49934	0.00827964	-0.47013	0.00499894	-0.452656	0.00316002	-0.47013	-1.3359	4.21113e-05	-1.35725	1.98529e-11	-1.31243	1.87966e-11	-1.3359	inconsistent	0	0	0	P2RY10	protein_coding	ensembl_havana	chrX	78945332	78961954	+	1803	8	ENST00000171757:4;ENST00000461541:2;ENST00000475374:3;ENST00000544091:2
ENSG00000078618	0.490561	7.954e-05	0.442526	3.72415e-05	0.439042	5.75859e-09	0.442526	0.385563	0.00016651	0.303502	0.00471982	0.298651	4.47052e-06	0.303502	0.305754	9.04467e-05	0.25782	0.00861681	0.256545	5.36714e-06	0.25782	induced	1	1	1	NRDC	protein_coding	ensembl_havana	chr1	51789191	51878937	-	6773	57	ENST00000539524:33;ENST00000491410:2;ENST00000468722:2;ENST00000615102:32;ENST00000473805:8;ENST00000475715:6;ENST00000483007:3;ENST00000464385:2;ENST00000352171:31;ENST00000440943:16;ENST00000544028:31;ENST00000485608:31;ENST00000497358:5;ENST00000475310:2;ENST00000354831:33
ENSG00000078674	0.686005	8.7782e-05	0.630662	1.51517e-07	0.620682	1.72575e-09	0.630662	0.592331	0.000140944	0.526245	1.85576e-05	0.514119	9.29573e-07	0.526245	0.714604	3.0753e-05	0.672099	1.9918e-08	0.665699	3.9385e-10	0.672099	induced	1	1	1	PCM1	protein_coding	ensembl_havana	chr8	17922840	18029944	+	14445	87	ENST00000523055:8;ENST00000522777:3;ENST00000518877:3;ENST00000518936:5;ENST00000517836:4;ENST00000325083:39;ENST00000524226:35;ENST00000522998:3;ENST00000518537:11;ENST00000517730:15;ENST00000519253:39;ENST00000518762:4;ENST00000519802:5;ENST00000524356:3;ENST00000524203:3;ENST00000327578:36;ENST00000522275:18;ENST00000523896:3;ENST00000517545:2;ENST00000518985:2;ENST00000518930:4;ENST0000052133…
ENSG00000078687	NA	NA	NA	NA	NA	NA	NA	NA	NA	NA	NA	NA	NA	NA	2.72528	1.53205e-05	2.11508	1.65352e-11	1.95448	3.56301e-11	2.11508	induced	0	0	1	TNRC6C	protein_coding	ensembl_havana	chr17	78004168	78108835	+	11058	39	ENST00000301624:20;ENST00000588061:22;ENST00000591851:7;ENST00000587990:5;ENST00000592251:2;ENST00000585438:3;ENST00000588847:23;ENST00000592566:2;ENST00000588549:2;ENST00000335749:21
ENSG00000078699	0.613686	0.000107748	0.63886	4.57516e-07	0.628148	8.21122e-10	0.628148	0.815466	4.77448e-05	0.838695	3.27736e-10	0.818844	1.66854e-13	0.818844	1.2757	1.05279e-07	1.2373	3.38152e-25	1.22799	1.47824e-37	1.2373	induced	1	1	1	CBFA2T2	protein_coding	ensembl_havana	chr20	33490075	33650036	+	9457	29	ENST00000344201:6;ENST00000471007:4;ENST00000375279:12;ENST00000346541:12;ENST00000397800:11;ENST00000491618:7;ENST00000359606:11;ENST00000543126:3;ENST00000492345:13;ENST00000342704:11
ENSG00000078747	0.480898	5.20956e-05	0.430123	2.98114e-05	0.428033	4.19464e-11	0.430123	0.373847	0.000223196	0.296162	0.00621755	0.292208	1.70985e-05	0.296162	0.44585	2.20297e-05	0.402664	5.73415e-05	0.40162	6.35264e-10	0.402664	induced	1	1	1	ITCH	protein_coding	ensembl_havana	chr20	34363235	34511393	+	6666	40	ENST00000262650:26;ENST00000486883:6;ENST00000483727:10;ENST00000610336:23;ENST00000461661:5;ENST00000535650:22;ENST00000479215:2;ENST00000621101:24;ENST00000374864:25
ENSG00000078804	1.16704	6.94252e-05	1.15994	1.58186e-14	1.1188	1.24427e-14	1.15994	1.32681	3.42805e-05	1.29824	2.53704e-16	1.24104	1.0469e-16	1.29824	1.78754	6.82538e-08	1.73159	3.12859e-44	1.71247	3.39914e-52	1.73159	induced	1	1	1	TP53INP2	protein_coding	ensembl_havana	chr20	34704290	34713439	+	4228	10	ENST00000374810:5;ENST00000374809:4;ENST00000414082:4;ENST00000451665:3
ENSG00000078808	-0.405303	0.00119921	-0.394771	0.0015297	-0.386688	6.28367e-05	-0.394771	-0.416195	0.00211443	-0.400406	0.00228189	-0.393105	0.000191617	-0.400406	-0.633546	8.93072e-06	-0.672982	2.12239e-09	-0.667715	3.38342e-14	-0.667715	repressed	1	1	1	SDF4	protein_coding	ensembl_havana	chr1	1216908	1232031	-	4709	19	ENST00000459994:3;ENST00000465727:7;ENST00000360001:7;ENST00000403997:5;ENST00000494748:3;ENST00000478938:2;ENST00000263741:7
ENSG00000078967	NA	NA	NA	NA	NA	NA	NA	0.394891	0.00323486	0.369022	0.00305319	0.361026	0.000375323	0.369022	0.965813	4.28899e-07	0.920982	4.30894e-18	0.915859	5.69554e-27	0.920982	induced	0	1	1	UBE2D4	protein_coding	ensembl_havana	chr7	43926438	43956136	+	4713	25	ENST00000491770:3;ENST00000450743:8;ENST00000440899:9;ENST00000222402:7;ENST00000473007:3;ENST00000446008:5;ENST00000440652:6;ENST00000454428:4;ENST00000415051:7;ENST00000454350:5;ENST00000443780:6
ENSG00000079102	-0.741037	0.0453674	-0.718229	0.0191354	-0.62828	0.019741	-0.718229	NA	NA	NA	NA	NA	NA	NA	-1.82854	0.000114961	-2.01976	4.29135e-13	-1.90084	1.64805e-13	-1.90084	repressed	1	0	1	RUNX1T1	protein_coding	ensembl_havana	chr8	91954967	92103286	-	13535	100	ENST00000520047:2;ENST00000522467:5;ENST00000519577:5;ENST00000520724:11;ENST00000520583:4;ENST00000518256:4;ENST00000615601:11;ENST00000613302:14;ENST00000519422:5;ENST00000520978:7;ENST00000613886:12;ENST00000518361:4;ENST00000520172:4;ENST00000519847:6;ENST00000517919:4;ENST00000523290:4;ENST00000520974:5;ENST00000436581:12;ENST00000518832:3;ENST00000522065:3;ENST00000265814:12;ENST00000520556…
ENSG00000079150	NA	NA	NA	NA	NA	NA	NA	NA	NA	NA	NA	NA	NA	NA	-0.4754	0.00681221	-0.569243	0.00325708	-0.556088	0.000753199	-0.556088	repressed	0	0	1	FKBP7	protein_coding	ensembl_havana	chr2	178463664	178478600	-	3080	19	ENST00000464248:3;ENST00000470945:2;ENST00000419184:3;ENST00000435079:4;ENST00000424785:4;ENST00000412612:5;ENST00000233092:5;ENST00000434643:4
ENSG00000079246	NA	NA	-0.306901	0.00472252	-0.302293	0.000124929	-0.304597	-0.217848	0.0449035	-0.401696	0.000524639	-0.396279	3.02328e-05	-0.396279	-0.788715	4.29224e-06	-0.86749	1.63409e-16	-0.86232	1.02487e-25	-0.86232	repressed	1	1	1	XRCC5	protein_coding	ensembl_havana	chr2	216107464	216206303	+	5463	42	ENST00000460284:18;ENST00000451695:4;ENST00000392132:21;ENST00000417391:6;ENST00000429133:5;ENST00000392133:23;ENST00000485763:2;ENST00000476360:3;ENST00000493706:2;ENST00000471649:6
ENSG00000079277	0.96058	2.47867e-05	0.993781	1.39808e-14	0.973123	4.2365e-18	0.973123	0.937625	8.7988e-06	0.950624	1.37878e-14	0.932302	2.62454e-21	0.937625	1.36732	6.80009e-09	1.31936	1.05111e-38	1.31437	8.37032e-80	1.31936	induced	1	1	1	MKNK1	protein_coding	ensembl_havana	chr1	46557408	46616843	-	8070	68	ENST00000371945:13;ENST00000530528:2;ENST00000532783:7;ENST00000528077:11;ENST00000470237:4;ENST00000474868:4;ENST00000526513:8;ENST00000525888:4;ENST00000528237:7;ENST00000460098:3;ENST00000531769:5;ENST00000371946:14;ENST00000524749:3;ENST00000465783:3;ENST00000477883:2;ENST00000484301:6;ENST00000524417:2;ENST00000531355:10;ENST00000341183:12;ENST00000428112:12;ENST00000496619:8;ENST00000468852…
ENSG00000079335	0.733919	0.000681525	0.814603	5.8741e-06	0.781651	4.98507e-07	0.781651	0.863331	2.23309e-05	0.907203	4.98246e-09	0.883588	3.19589e-13	0.883588	0.679194	0.000103942	0.61305	0.000150137	0.604685	6.10431e-06	0.61305	induced	1	1	1	CDC14A	protein_coding	ensembl_havana	chr1	100345025	100520277	+	5579	26	ENST00000469387:3;ENST00000455467:9;ENST00000336454:16;ENST00000370124:11;ENST00000635056:15;ENST00000361544:15
ENSG00000079385	NA	NA	NA	NA	NA	NA	NA	-0.935048	0.00012486	-0.918032	6.80252e-09	-0.882752	9.84199e-10	-0.918032	-2.46418	3.5753e-07	-2.50505	1.66265e-41	-2.44117	2.42853e-46	-2.46418	repressed	0	1	1	CEACAM1	protein_coding	ensembl_havana	chr19	42507304	42561234	-	5524	37	ENST00000403444:8;ENST00000403136:4;ENST00000485605:3;ENST00000599389:8;ENST00000488639:5;ENST00000471298:2;ENST00000161559:9;ENST00000344391:5;ENST00000377806:5;ENST00000403461:7;ENST00000358394:9;ENST00000465051:2;ENST00000600172:3;ENST00000352591:8
ENSG00000079387	NA	NA	NA	NA	NA	NA	NA	0.273745	0.0158257	0.254446	0.0478439	0.248463	0.019144	0.254446	-0.427425	0.00340306	-0.44832	0.000800837	-0.443135	0.000208034	-0.443135	inconsistent	0	0	0	SENP1	protein_coding	ensembl_havana	chr12	48042898	48106308	-	6342	36	ENST00000549595:17;ENST00000552189:19;ENST00000448372:18;ENST00000549518:18;ENST00000551592:5;ENST00000547886:5;ENST00000551798:6;ENST00000549882:3;ENST00000547181:5;ENST00000551358:3
ENSG00000079432	NA	NA	NA	NA	NA	NA	NA	NA	NA	NA	NA	NA	NA	NA	0.468367	0.00594706	0.397241	0.0102063	0.391103	0.00590345	0.397241	induced	0	0	1	CIC	protein_coding	ensembl_havana	chr19	42268537	42295797	+	9494	41	ENST00000571033:2;ENST00000160740:20;ENST00000575839:2;ENST00000575287:5;ENST00000575354:20;ENST00000572681:21;ENST00000576505:5;ENST00000571942:2;ENST00000573349:5
ENSG00000079435	-1.50094	0.000132834	-1.47132	2.87256e-09	-1.34753	3.68392e-10	-1.47132	-1.09004	0.000543708	-1.03128	1.49663e-05	-0.950028	3.46166e-06	-1.03128	-1.25899	7.33371e-05	-1.37665	7.95479e-10	-1.32737	9.84991e-11	-1.32737	repressed	1	1	1	LIPE	protein_coding	ensembl_havana	chr19	42401507	42427426	-	5206	27	ENST00000599211:4;ENST00000602000:5;ENST00000599918:4;ENST00000600224:2;ENST00000597001:3;ENST00000599783:4;ENST00000601189:2;ENST00000244289:10;ENST00000597620:4
ENSG00000079459	-0.388443	0.000269539	-0.475479	2.00201e-06	-0.470406	3.18819e-13	-0.470406	-0.478447	0.000179734	-0.595509	2.59302e-07	-0.588854	5.03709e-12	-0.588854	-0.400249	0.00244429	-0.454077	8.45175e-05	-0.450461	4.02738e-06	-0.450461	repressed	1	1	1	FDFT1	protein_coding	ensembl_havana	chr8	11795573	11839309	+	5202	57	ENST00000623368:9;ENST00000525954:7;ENST00000622850:8;ENST00000525571:3;ENST00000528643:7;ENST00000530337:5;ENST00000525900:8;ENST00000525551:2;ENST00000530664:8;ENST00000538689:8;ENST00000525777:6;ENST00000446331:5;ENST00000525607:9;ENST00000525283:6;ENST00000443614:7;ENST00000220584:8;ENST00000531733:2;ENST00000529521:2;ENST00000531249:4;ENST00000528729:4;ENST00000527045:2;ENST00000529464:6;ENS…
ENSG00000079616	-0.654707	0.00112759	-0.647073	1.28911e-05	-0.626771	2.26895e-06	-0.647073	-0.80593	8.6741e-05	-0.792102	7.89762e-09	-0.771437	1.85707e-10	-0.792102	-2.02414	2.32225e-07	-2.05932	4.29405e-37	-2.01954	1.56356e-41	-2.02414	repressed	1	1	1	KIF22	protein_coding	ensembl_havana	chr16	29790719	29805385	+	4312	36	ENST00000400751:14;ENST00000569382:13;ENST00000160827:14;ENST00000569636:6;ENST00000565736:2;ENST00000563666:5;ENST00000570173:4;ENST00000568312:5;ENST00000561482:14;ENST00000563263:5
ENSG00000079739	-0.275611	0.00585669	-0.328472	0.00345959	-0.323056	7.35789e-05	-0.323056	-0.201465	0.0251844	-0.285314	0.0112467	-0.283736	0.00018935	-0.283736	NA	NA	NA	NA	NA	NA	NA	repressed	1	1	0	PGM1	protein_coding	ensembl_havana	chr1	63593276	63660245	+	4090	19	ENST00000371083:11;ENST00000371084:11;ENST00000483707:2;ENST00000473117:2;ENST00000540265:11
ENSG00000079785	-0.329988	0.0189468	-0.388885	0.0040301	-0.37869	0.00153938	-0.37869	-0.252954	0.0298114	-0.33235	0.0120903	-0.326245	0.00424309	-0.326245	-0.478801	3.99156e-05	-0.532213	5.87506e-07	-0.529317	7.47065e-11	-0.529317	repressed	1	1	1	DDX1	protein_coding	ensembl_havana	chr2	15591178	15631111	+	3833	40	ENST00000434671:2;ENST00000470674:4;ENST00000617198:22;ENST00000621973:22;ENST00000233084:26;ENST00000381341:27;ENST00000478695:2;ENST00000459706:4
ENSG00000079805	0.324282	0.00661876	0.278418	0.0192222	0.2755	0.0034599	0.278418	NA	NA	NA	NA	NA	NA	NA	0.637503	8.94244e-06	0.604206	2.95574e-09	0.601272	3.79092e-14	0.604206	induced	1	0	1	DNM2	protein_coding	ensembl_havana	chr19	10718079	10833488	+	13443	64	ENST00000591819:4;ENST00000587485:4;ENST00000588976:2;ENST00000587329:2;ENST00000593203:5;ENST00000590806:7;ENST00000587991:3;ENST00000593220:2;ENST00000591818:2;ENST00000591701:5;ENST00000589106:2;ENST00000359692:20;ENST00000587830:10;ENST00000389253:21;ENST00000408974:20;ENST00000586939:5;ENST00000585892:21;ENST00000590787:3;ENST00000586130:1;ENST00000355667:21;ENST00000591118:2;ENST00000591266…
ENSG00000079931	2.80646	1.91931e-05	2.79256	1.53007e-23	2.46933	1.61931e-23	2.79256	2.40384	1.66604e-05	2.40372	7.0434e-18	2.11918	4.54468e-19	2.40372	NA	NA	NA	NA	NA	NA	NA	induced	1	1	0	MOXD1	protein_coding	ensembl_havana	chr6	132296055	132401545	-	5293	18	ENST00000336749:11;ENST00000392401:2;ENST00000367963:12;ENST00000489128:5
ENSG00000079950	0.635304	0.000286704	0.523141	7.81027e-06	0.515423	3.68639e-07	0.523141	0.419831	0.000278164	0.279076	0.0189871	0.274277	0.00127608	0.279076	0.83227	2.75245e-06	0.76515	5.8154e-12	0.759137	2.59034e-16	0.76515	induced	1	1	1	STX7	protein_coding	ensembl_havana	chr6	132445867	132513198	-	16387	17	ENST00000367937:10;ENST00000367941:10;ENST00000448348:7;ENST00000475879:3
ENSG00000079974	-1.1163	8.16974e-05	-1.07437	1.94263e-09	-1.02632	3.94306e-11	-1.07437	-0.662024	0.00462039	-0.597785	0.00233062	-0.566565	0.00114872	-0.597785	NA	NA	NA	NA	NA	NA	NA	repressed	1	1	0	RABL2B	protein_coding	ensembl_havana	chr22	50767501	50783663	-	5870	39	ENST00000395598:9;ENST00000354869:9;ENST00000436958:8;ENST00000395590:6;ENST00000395593:10;ENST00000395591:7;ENST00000435118:10;ENST00000482308:2;ENST00000464678:6;ENST00000413505:2;ENST00000464740:3;ENST00000468451:6;ENST00000395595:10;ENST00000465063:3;ENST00000425098:7
ENSG00000079999	NA	NA	NA	NA	NA	NA	NA	NA	NA	NA	NA	NA	NA	NA	-0.247826	0.0204093	-0.288153	0.0151119	-0.28592	0.00384076	-0.28592	repressed	0	0	1	KEAP1	protein_coding	ensembl_havana	chr19	10486120	10503741	-	3761	25	ENST00000592478:3;ENST00000585845:3;ENST00000590593:3;ENST00000393623:6;ENST00000588024:3;ENST00000591419:2;ENST00000171111:6;ENST00000591039:2;ENST00000590237:2;ENST00000592055:3
ENSG00000080200	0.559031	0.00076206	0.563715	2.43231e-05	0.552816	2.19368e-06	0.559031	0.822401	2.86551e-05	0.827776	2.81114e-11	0.809155	1.2741e-14	0.822401	0.505951	0.000185647	0.469001	9.56768e-05	0.465216	1.50898e-06	0.469001	induced	1	1	1	CRYBG3	protein_coding	ensembl_havana	chr3	97822040	97944963	+	10929	26	ENST00000485253:7;ENST00000495403:4;ENST00000389622:22
ENSG00000080298	1.61418	8.3323e-06	1.66982	4.27012e-23	1.60734	2.51034e-27	1.61418	1.18248	6.80961e-06	1.2253	1.01003e-13	1.18568	3.90105e-19	1.18568	1.60578	1.05758e-07	1.54438	1.33212e-24	1.52557	2.03071e-34	1.54438	induced	1	1	1	RFX3	protein_coding	ensembl_havana	chr9	3218297	3526004	-	11169	38	ENST00000358730:14;ENST00000449234:3;ENST00000302303:11;ENST00000382004:18;ENST00000420720:3;ENST00000449190:6;ENST00000442560:3;ENST00000457373:6;ENST00000381984:3;ENST00000451859:6;ENST00000458034:4;ENST00000617270:17
ENSG00000080345	NA	NA	NA	NA	NA	NA	NA	NA	NA	NA	NA	NA	NA	NA	-0.485446	0.00106191	-0.53684	1.5962e-05	-0.531073	2.72321e-06	-0.531073	repressed	0	0	1	RIF1	protein_coding	ensembl_havana	chr2	151409883	151508013	+	18166	61	ENST00000457745:3;ENST00000428287:35;ENST00000430328:34;ENST00000414861:21;ENST00000484077:2;ENST00000444746:36;ENST00000454583:14;ENST00000243326:35;ENST00000453091:35;ENST00000494333:7;ENST00000467762:2;ENST00000498041:3
ENSG00000080371	0.387839	0.00737088	0.354879	0.00780966	0.348274	0.00330331	0.354879	0.454103	0.00473582	0.411973	0.00312407	0.398896	0.00192727	0.411973	0.409935	0.00198226	0.351657	0.00451593	0.348507	0.00131626	0.351657	induced	1	1	1	RAB21	protein_coding	ensembl_havana	chr12	71754874	71800285	+	16036	13	ENST00000358546:5;ENST00000552686:2;ENST00000547246:2;ENST00000261263:7
ENSG00000080503	0.274711	0.0184964	0.25776	0.046665	0.255199	0.0143166	0.25776	0.391814	0.00233637	0.363134	0.002834	0.355182	0.000506366	0.363134	NA	NA	NA	NA	NA	NA	NA	induced	1	1	0	SMARCA2	protein_coding	ensembl_havana	chr9	2015219	2193624	+	9769	120	ENST00000635392:3;ENST00000635590:9;ENST00000635129:5;ENST00000634706:5;ENST00000491574:3;ENST00000382186:9;ENST00000439732:4;ENST00000635273:6;ENST00000634343:5;ENST00000423555:7;ENST00000634287:3;ENST00000634688:5;ENST00000634435:8;ENST00000634989:9;ENST00000634931:8;ENST00000634760:33;ENST00000382194:33;ENST00000635030:4;ENST00000302401:8;ENST00000635659:6;ENST00000357248:33;ENST00000634781:7;…
ENSG00000080546	0.818785	1.41248e-05	0.837866	4.15607e-12	0.825749	3.09769e-18	0.825749	0.532313	0.00133727	0.583702	6.18397e-05	0.565864	4.77395e-06	0.565864	0.644414	1.90696e-05	0.617911	1.04645e-06	0.61193	8.16347e-10	0.617911	induced	1	1	1	SESN1	protein_coding	ensembl_havana	chr6	108986437	109094819	-	5121	22	ENST00000368971:3;ENST00000356644:10;ENST00000523632:2;ENST00000517548:3;ENST00000436639:10;ENST00000302071:10;ENST00000520364:3
ENSG00000080603	NA	NA	NA	NA	NA	NA	NA	-0.539579	0.0230754	-0.481129	0.0364196	-0.449662	0.0230349	-0.481129	0.522321	0.00405366	0.427586	0.018196	0.42005	0.00794366	0.427586	inconsistent	0	0	0	SRCAP	protein_coding	ensembl_havana	chr16	30698209	30741409	+	13674	42	ENST00000262518:34;ENST00000411466:4;ENST00000474008:2;ENST00000483083:18;ENST00000395059:29
ENSG00000080608	-0.709229	0.000758326	-0.719342	7.09028e-07	-0.695754	3.1188e-07	-0.709229	-0.661129	0.000415049	-0.687725	6.11863e-07	-0.668322	1.73519e-07	-0.668322	-1.02758	1.34323e-06	-1.07062	1.90061e-19	-1.06032	1.22356e-24	-1.06032	repressed	1	1	1	PUM3	protein_coding	ensembl_havana	chr9	2720469	2844241	-	2707	26	ENST00000397885:18;ENST00000469168:2;ENST00000490444:4;ENST00000382032:2
[truncated: 8,795 more rows]
